# Supplementary material for: Methyl 3-(4-fluoro­phen­yl)-1-methyl-1,2,3,3a,4,9b-hexa­hydro­chromeno[4,3-b]pyrrole-3a-carboxyl­ate
Source: Acta Crystallogr Sect E Struct Rep Online. 2011 Jan 12;67(Pt 2):o349. doi: 10.1107/S1600536810054036 (PMC3051613; doi:10.1107/S1600536810054036)
Supplement: Supplementary file 2 [file e-67-0o349-Isup2.hkl]

#
# h,k,l, Fc-squared, Fo-squared, sigma(Fo-squared) and status flag
#
data_I
_shelx_title ' F in P2(1)/c'
_shelx_refln_list_code          4
_shelx_F_calc_maximum      172.53
_exptl_crystal_F_000       720.00
_reflns_d_resolution_high  0.7478
 
loop_
 _symmetry_equiv_pos_as_xyz
 'x, y, z'
 '-x, y+1/2, -z+1/2'
 '-x, -y, -z'
 'x, -y-1/2, z-1/2'
 
_cell_length_a    10.4519
_cell_length_b    20.6778
_cell_length_c     7.8508
_cell_angle_alpha  90.000
_cell_angle_beta   91.535
_cell_angle_gamma  90.000
 
_shelx_F_squared_multiplier     1.000
 
loop_
 _refln_index_h
 _refln_index_k
 _refln_index_l
 _refln_F_squared_calc
 _refln_F_squared_meas
 _refln_F_squared_sigma
 _refln_observed_status
   1   0   0     4734.96     4654.51    133.84 o
   2   0   0     1677.42     1587.96     35.92 o
   3   0   0       14.33       19.25      2.29 o
   4   0   0    10794.40    10613.96    322.13 o
   5   0   0     2278.91     2436.39     49.97 o
   6   0   0      399.88      456.09     12.01 o
   7   0   0      568.53      617.52     15.75 o
   8   0   0       46.16       51.65      4.07 o
   9   0   0       11.69       11.46      2.20 o
  10   0   0      127.31      113.89      9.85 o
  11   0   0      147.00      138.18     11.23 o
  12   0   0       17.37       11.45      5.50 o
  13   0   0        0.32        3.89      5.73 o
   1   1   0      586.74      569.44      9.63 o
   2   1   0      137.82      140.11      2.42 o
   3   1   0      900.75      902.49     12.14 o
   4   1   0      244.11      264.77      4.12 o
   5   1   0      484.03      504.20      7.81 o
   6   1   0      497.64      547.01      7.93 o
   7   1   0       28.60       32.66      1.95 o
   8   1   0       34.34       28.96      1.78 o
   9   1   0        5.23        4.34      1.20 o
  10   1   0        4.99        1.16      2.48 o
  11   1   0       13.03        3.21      3.40 o
  12   1   0       25.32       22.77      4.76 o
  13   1   0        5.75        0.24      3.64 o
   0   2   0     4380.13     4059.00    257.05 o
   1   2   0       24.37       21.74      0.56 o
   2   2   0     2728.92     2571.94     35.39 o
   3   2   0        8.29        7.10      0.58 o
   4   2   0       12.52       13.66      1.29 o
   5   2   0       71.94       67.59      1.97 o
   6   2   0        0.13        0.22      0.73 o
   7   2   0       15.34       17.95      1.29 o
   8   2   0      311.15      323.09      5.77 o
   9   2   0        6.72        5.61      1.37 o
  10   2   0        7.22        5.28      2.53 o
  11   2   0        0.97        0.59      2.97 o
  12   2   0        4.86        0.89      3.19 o
  13   2   0       29.92       37.70      8.93 o
   1   3   0     2527.63     2503.55     26.74 o
   2   3   0     5967.61     5812.72     57.70 o
   3   3   0      451.26      476.40      5.52 o
   4   3   0      874.71      850.17     10.87 o
   5   3   0      105.15      105.25      3.11 o
   6   3   0      107.85      107.08      4.40 o
   7   3   0       83.73       80.19      2.53 o
   8   3   0       57.76       66.33      2.48 o
   9   3   0        0.43        0.35      1.38 o
  10   3   0       53.32       47.13      3.92 o
  11   3   0      123.42      109.31      7.13 o
  12   3   0       42.14       43.75      6.99 o
  13   3   0        0.80       -2.93      3.46 o
   0   4   0    17928.25    18583.64    361.16 o
   1   4   0     5397.23     5254.79     52.14 o
   2   4   0      280.33      245.91      3.15 o
   3   4   0      780.33      834.98      9.10 o
   4   4   0     1145.19     1125.95     13.99 o
   5   4   0      261.10      274.75      5.08 o
   6   4   0       54.02       54.09      2.66 o
   7   4   0      851.46      890.13     11.28 o
   8   4   0       13.16       11.72      1.40 o
   9   4   0        3.23        1.50      1.69 o
  10   4   0        9.69        7.18      2.64 o
  11   4   0        5.06        3.99      2.77 o
  12   4   0       16.20        9.74     10.31 o
  13   4   0       18.68       20.42      6.53 o
   1   5   0      283.32      265.41      2.99 o
   2   5   0      322.23      298.96      3.53 o
   3   5   0       29.61       32.16      0.99 o
   4   5   0       28.33       17.08      0.84 o
   5   5   0      654.48      625.10      9.58 o
   6   5   0       86.02       90.47      3.41 o
   7   5   0       12.76       23.20      1.69 o
   8   5   0       12.98       15.18      1.46 o
   9   5   0      251.89      254.49      8.07 o
  10   5   0        1.93        1.25      2.25 o
  11   5   0       79.37       76.06      5.11 o
  12   5   0        0.04       -1.14      3.29 o
  13   5   0        0.06       -3.36      3.36 o
   0   6   0      529.33      529.22      8.32 o
   1   6   0      975.24     1001.42      9.04 o
   2   6   0     3494.69     3413.43     32.49 o
   3   6   0      137.75      194.59      2.94 o
   4   6   0       41.05       32.51      1.28 o
   5   6   0      389.96      453.79      6.76 o
   6   6   0       56.82       46.92      2.66 o
   7   6   0       11.28       12.70      1.47 o
   8   6   0       28.09       33.56      2.11 o
   9   6   0        4.77        1.17      1.92 o
  10   6   0      116.36      114.20     12.57 o
  11   6   0       31.45       35.71      4.04 o
  12   6   0       10.55       13.55      4.58 o
  13   6   0        7.64        8.53      4.27 o
   1   7   0      322.99      318.54      3.43 o
   2   7   0      845.29      941.62      9.69 o
   3   7   0      916.14      915.75      9.59 o
   4   7   0      356.66      346.71      4.71 o
   5   7   0       17.73       24.53      2.03 o
   6   7   0       73.68       76.92      2.53 o
   7   7   0      138.92      147.91      4.15 o
   8   7   0      696.09      707.57     10.73 o
   9   7   0        0.05       -0.41      1.86 o
  10   7   0       82.70       86.37      4.76 o
  11   7   0       28.42       26.84      3.88 o
  12   7   0       32.95       24.77      4.85 o
  13   7   0       31.27       35.22      5.67 o
   0   8   0       82.69       77.65      2.06 o
   1   8   0       25.14       24.19      0.81 o
   2   8   0      257.22      298.87      3.82 o
   3   8   0       81.69       81.39      1.88 o
   4   8   0      542.84      650.11      8.36 o
   5   8   0      119.01      120.32      3.00 o
   6   8   0        0.02       -0.04      0.77 o
   7   8   0      109.27      111.27      3.39 o
   8   8   0      221.06      246.01      7.84 o
   9   8   0      462.58      474.05     10.33 o
  10   8   0        4.59        4.33      2.38 o
  11   8   0        6.30        0.04      2.73 o
  12   8   0        0.68       -3.11      3.15 o
  13   8   0       17.29       36.85      5.87 o
   1   9   0      472.11      486.07      5.37 o
   2   9   0      330.28      406.71      5.24 o
   3   9   0     2511.10     2563.81     28.32 o
   4   9   0       31.10       30.05      1.80 o
   5   9   0       23.35       30.99      1.71 o
   6   9   0       97.29      103.01      3.02 o
   7   9   0      256.94      266.86      4.94 o
   8   9   0       63.31       61.32      3.06 o
   9   9   0       16.18       26.81      2.94 o
  10   9   0       10.91        8.99      2.62 o
  11   9   0        3.10       -1.49      3.75 o
  12   9   0        0.06       -3.46      3.46 o
  13   9   0        4.47        2.43      4.01 o
   0  10   0      798.47      856.20     13.73 o
   1  10   0       43.67       41.02      1.34 o
   2  10   0     5126.63     5254.86     52.93 o
   3  10   0      188.20      208.41      3.66 o
   4  10   0      805.54      906.44     11.28 o
   5  10   0      214.12      243.41      4.71 o
   6  10   0      143.24      141.62      3.91 o
   7  10   0      225.75      218.47      4.48 o
   8  10   0       12.95       14.28      2.47 o
   9  10   0      428.63      443.60     10.17 o
  10  10   0      165.48      179.46      7.01 o
  11  10   0        0.02       -2.61      2.61 o
  12  10   0        0.07       -0.46      3.15 o
  13  10   0        0.07       -3.22      3.22 o
   1  11   0      109.71      102.19      2.04 o
   2  11   0        0.45        0.77      0.76 o
   3  11   0       60.14       76.45      2.21 o
   4  11   0      579.55      629.70      8.46 o
   5  11   0      242.07      238.42      4.81 o
   6  11   0      306.94      289.34      7.78 o
   7  11   0      191.21      203.44      5.51 o
   8  11   0       17.44       20.11      2.73 o
   9  11   0      121.81      133.68      5.46 o
  10  11   0       10.93        5.70      2.61 o
  11  11   0       10.38        9.83      5.99 o
  12  11   0       52.49       65.14      5.59 o
   0  12   0      192.57      204.91      4.83 o
   1  12   0      592.89      644.71      7.33 o
   2  12   0        3.29        3.50      0.87 o
   3  12   0       30.07       24.23      1.49 o
   4  12   0       14.44       16.57      1.38 o
   5  12   0        1.18        1.20      0.89 o
   6  12   0       83.69       80.62      3.02 o
   7  12   0       37.56       30.36      2.49 o
   8  12   0       11.40        7.81      2.24 o
   9  12   0        0.52       -1.35      2.20 o
  10  12   0        7.55        4.78      2.63 o
  11  12   0        4.57       -3.52      3.52 o
  12  12   0        6.56        4.01      3.39 o
   1  13   0      435.75      469.47      5.81 o
   2  13   0      398.48      407.60      6.09 o
   3  13   0       19.20       21.55      1.51 o
   4  13   0        1.51        2.48      0.98 o
   5  13   0       56.24       48.82      2.89 o
   6  13   0        8.94        9.37      1.58 o
   7  13   0        4.97        8.17      2.51 o
   8  13   0      179.79      187.08      6.24 o
   9  13   0       48.26       53.10      3.92 o
  10  13   0        8.92        6.95      2.80 o
  11  13   0       26.14       25.85      4.28 o
  12  13   0        4.84        7.12      3.83 o
   0  14   0      132.76      117.33      7.73 o
   1  14   0       23.99       23.44      1.26 o
   2  14   0       37.60       42.17      1.86 o
   3  14   0       43.96       39.25      1.87 o
   4  14   0       16.85       20.22      2.90 o
   5  14   0       51.80       50.54      3.77 o
   6  14   0       29.38       27.40      1.91 o
   7  14   0       39.78       36.54      3.14 o
   8  14   0        0.33        1.03      2.12 o
   9  14   0        0.01       -0.36      2.23 o
  10  14   0        0.76        0.76      2.39 o
  11  14   0        0.21       -0.59      3.13 o
  12  14   0        5.60        2.53      3.56 o
   1  15   0      260.00      245.02      3.85 o
   2  15   0      153.58      143.59      3.35 o
   3  15   0        9.19        8.42      1.51 o
   4  15   0        3.01        2.64      1.09 o
   5  15   0        1.47        0.89      1.15 o
   6  15   0       94.52       85.48      5.20 o
   7  15   0      128.03      114.00      4.88 o
   8  15   0        6.68        6.80      2.33 o
   9  15   0        1.04        3.77      2.46 o
  10  15   0        4.47        1.86      2.68 o
  11  15   0       11.57        8.93      3.62 o
   0  16   0      535.23      516.49     10.01 o
   1  16   0       40.46       45.47      1.87 o
   2  16   0      153.43      146.72      7.74 o
   3  16   0       41.99       42.39      2.52 o
   4  16   0        8.91        4.81      1.18 o
   5  16   0      271.82      276.36      5.30 o
   6  16   0       36.74       25.86      2.87 o
   7  16   0        9.88        5.58      2.31 o
   8  16   0        3.25       -0.39      2.17 o
   9  16   0       41.64       47.13      4.04 o
  10  16   0       12.56        8.97      3.58 o
  11  16   0        0.00       -5.74      6.53 o
   1  17   0      434.90      447.11     13.88 o
   2  17   0       86.58       82.40      5.20 o
   3  17   0       22.60       10.58      3.02 o
   4  17   0        2.83        3.67      1.41 o
   5  17   0       92.87       99.80      4.44 o
   6  17   0        8.37       -0.60      2.45 o
   7  17   0        4.36        2.11      2.46 o
   8  17   0       25.99       30.01      5.72 o
   9  17   0        0.51       -1.41      2.78 o
  10  17   0       11.45       17.83      3.96 o
   0  18   0       35.27       35.87      5.61 o
   1  18   0       57.23       62.58      4.80 o
   2  18   0       26.21       14.17      4.33 o
   3  18   0       27.65       22.46      2.43 o
   4  18   0        3.04        3.78      2.94 o
   5  18   0       77.01       89.05      5.92 o
   6  18   0       10.69       12.90      4.70 o
   7  18   0        0.01       -3.52      3.52 o
   8  18   0        0.67        5.80      4.36 o
   9  18   0        2.06        7.95      5.15 o
  10  18   0        2.43       -0.98      5.11 o
   1  19   0        1.51        1.98      1.60 o
   2  19   0      222.86      214.45      6.84 o
   3  19   0        1.41       -1.25      2.84 o
   4  19   0        0.92       -0.57      3.05 o
   5  19   0       42.92       42.82      5.87 o
   6  19   0       55.42       54.68      6.62 o
   7  19   0       15.72       21.35      5.57 o
   8  19   0        0.24       -1.28      4.34 o
   9  19   0       11.46       13.71      7.44 o
  10  19   0        5.42        5.73      5.67 o
   0  20   0      410.59      403.63     21.56 o
   1  20   0       18.39       15.88      3.57 o
   2  20   0      224.89      238.63      8.90 o
   3  20   0        1.53       -0.57      3.03 o
   4  20   0        3.15        0.39      2.84 o
   5  20   0       47.01       46.61      7.67 o
   6  20   0        2.42       -4.11      4.11 o
   7  20   0        1.23       -3.91      3.91 o
   8  20   0        1.81        0.44      5.50 o
   9  20   0       16.17       27.44      6.47 o
   1  21   0       70.57       63.70      6.48 o
   2  21   0       93.05       94.57      7.17 o
   3  21   0       13.75       14.02      3.68 o
   4  21   0       16.19       16.66      3.66 o
   5  21   0        1.01       -3.30      4.27 o
   6  21   0       15.02       31.65      6.06 o
   7  21   0        1.24        4.02      4.68 o
   8  21   0        0.82       -4.04      4.68 o
   9  21   0        0.01       -2.55      4.94 o
   0  22   0       30.85       50.17      8.70 o
   1  22   0        5.08        5.60      3.44 o
   2  22   0       11.79       14.82      4.79 o
   3  22   0        3.41        4.74      3.31 o
   4  22   0       16.41       24.93      5.12 o
   5  22   0        1.19       -0.98      4.45 o
   6  22   0        0.81       -2.19      4.40 o
   7  22   0        0.03       -4.19      4.69 o
   8  22   0        3.25       -3.10      5.22 o
   1  23   0       24.54       27.26      6.37 o
   2  23   0        9.13        5.98      3.42 o
   3  23   0        0.73        3.19      4.91 o
   4  23   0        0.41        8.94      4.45 o
   5  23   0        2.20        3.78      6.99 o
   6  23   0        5.20        2.75      7.33 o
   7  23   0        0.18       -5.84      5.84 o
   0  24   0       37.10       49.02      9.16 o
   1  24   0        6.16        6.06      4.78 o
   2  24   0       25.84       27.69      4.62 o
   3  24   0       38.59       41.13      5.08 o
   4  24   0        2.49       -1.52      6.07 o
   5  24   0        0.21       -4.40      4.40 o
   6  24   0        4.25       15.11      5.87 o
   1  25   0        0.05        7.82      4.92 o
   2  25   0        0.04       -0.14      3.40 o
   3  25   0        9.63        8.36      3.98 o
   4  25   0        2.62        1.15      4.69 o
   5  25   0       20.87       16.21      6.20 o
   0  26   0        0.47        4.35      6.41 o
   1  26   0        0.01        9.23      4.85 o
   2  26   0        0.44        5.10      3.83 o
   3  26   0        1.85        6.10      4.73 o
   4  26   0       11.73       21.38      7.67 o
   1  27   0        4.76       11.50      5.42 o
   2  27   0       18.90       17.51      5.61 o
 -13   1   1        0.01       -1.15      3.40 o
 -12   1   1       29.67       25.71      4.85 o
 -11   1   1      293.67      310.15      9.60 o
 -10   1   1       31.83       25.15      2.73 o
  -9   1   1       40.13       35.74      2.75 o
  -8   1   1       77.65       77.74      2.39 o
  -7   1   1        6.76        7.93      1.01 o
  -6   1   1      896.85      985.14     11.18 o
  -5   1   1      423.49      455.15      5.67 o
  -4   1   1       29.24       24.57      0.98 o
  -3   1   1      273.68      319.78      4.10 o
  -2   1   1     2473.02     2581.07     25.94 o
  -1   1   1     2696.50     2655.38     37.23 o
   1   1   1     1236.66     1157.14     13.54 o
   2   1   1     1226.50     1172.11     12.86 o
   3   1   1      879.23      903.13     11.15 o
   4   1   1     1089.49     1113.63     11.91 o
   5   1   1      289.36      335.14      5.17 o
   6   1   1       26.38       31.43      2.05 o
   7   1   1       31.84       34.95      1.78 o
   8   1   1      326.35      365.61      6.40 o
   9   1   1      112.90      114.12      4.22 o
  10   1   1       21.58       16.10      3.55 o
  11   1   1       38.33       41.65      5.10 o
  12   1   1        6.36        4.61      3.66 o
  13   1   1       10.77       12.27      4.34 o
 -13   2   1       17.78       18.26      4.66 o
 -12   2   1       18.58       20.55      4.61 o
 -11   2   1       69.20       63.40      4.73 o
 -10   2   1      205.64      202.35      7.06 o
  -9   2   1       41.56       39.20      2.85 o
  -8   2   1        2.54        3.19      1.00 o
  -7   2   1       96.38       91.88      2.42 o
  -6   2   1     1019.88     1018.34     12.49 o
  -5   2   1      105.29      132.77      2.39 o
  -4   2   1       21.44       21.96      0.88 o
  -3   2   1     2109.80     2049.09     19.77 o
  -2   2   1     1184.78     1149.02     11.23 o
  -1   2   1    10765.13    10760.53    137.03 o
   0   2   1     4197.27     4266.31     60.55 o
   1   2   1    11147.14    11074.45    174.30 o
   2   2   1    18228.85    17210.65    423.37 o
   3   2   1      888.38      859.40     10.67 o
   4   2   1     2761.58     2810.99     30.53 o
   5   2   1      412.39      489.54     12.10 o
   6   2   1     2876.15     2910.49     34.59 o
   7   2   1      105.16       84.64      2.57 o
   8   2   1      225.17      244.81      5.55 o
   9   2   1        0.41       -0.46      1.45 o
  10   2   1       33.36       29.92      3.30 o
  11   2   1       69.80       66.68      6.06 o
  12   2   1        0.26       -1.60      4.58 o
  13   2   1        7.89        7.15     10.19 o
 -13   3   1        0.01       -3.19      3.19 o
 -12   3   1        0.39        1.90      3.55 o
 -11   3   1        0.92        1.83      2.35 o
 -10   3   1       85.45       85.50      7.30 o
  -9   3   1      163.57      154.42      6.35 o
  -8   3   1        0.18        0.60      1.00 o
  -7   3   1        0.04        0.26      0.86 o
  -6   3   1      329.05      362.42      5.38 o
  -5   3   1       95.60      100.47      2.08 o
  -4   3   1       16.53        9.10      0.64 o
  -3   3   1     1100.86     1076.09     10.80 o
  -2   3   1     9761.16     9650.50    101.92 o
  -1   3   1     8704.35     8819.45     93.95 o
   0   3   1     1003.19      975.90     10.89 o
   1   3   1      169.31      174.13      2.07 o
   2   3   1    11210.43    11333.58    111.94 o
   3   3   1     1433.96     1490.95     16.56 o
   4   3   1     1932.82     1998.39     26.07 o
   5   3   1      139.91      180.10      3.38 o
   6   3   1      717.06      674.33     10.22 o
   7   3   1      184.33      191.66      4.35 o
   8   3   1        9.43        8.78      2.29 o
   9   3   1       33.49       31.38      2.13 o
  10   3   1       34.98       41.90     11.71 o
  11   3   1        3.84        3.10      3.16 o
  12   3   1        9.69        3.71      4.47 o
  13   3   1        1.14       -1.29      3.68 o
 -13   4   1       11.25        8.59      4.01 o
 -12   4   1        0.01       -2.55      2.55 o
 -11   4   1       12.50        6.14      2.66 o
 -10   4   1       43.98       49.02      4.86 o
  -9   4   1       34.83       37.69      3.52 o
  -8   4   1        1.62        1.65      1.28 o
  -7   4   1       24.47       24.59      1.61 o
  -6   4   1      668.16      694.35     10.62 o
  -5   4   1      108.67      115.01      2.15 o
  -4   4   1       74.55       75.03      1.63 o
  -3   4   1      243.24      233.28      3.18 o
  -2   4   1     9770.84     9667.40     90.31 o
  -1   4   1     3028.75     2930.75     31.71 o
   0   4   1      798.28      796.56      8.46 o
   1   4   1       10.28       10.47      0.57 o
   2   4   1      594.66      573.25      6.03 o
   3   4   1        0.51        0.76      0.76 o
   4   4   1      105.10      123.02      2.69 o
   5   4   1       38.03       38.23      2.19 o
   6   4   1       39.41       46.22      2.05 o
   7   4   1       47.50       45.81      1.87 o
   8   4   1        8.45        8.13      1.45 o
   9   4   1       17.54       14.15      2.89 o
  10   4   1       22.37       26.12      3.25 o
  11   4   1        4.41        0.66      3.06 o
  12   4   1       15.50       11.87      4.11 o
  13   4   1        8.26        7.11      4.13 o
 -13   5   1       10.90        9.33      4.40 o
 -12   5   1       13.52       10.18      3.34 o
 -11   5   1       47.43       49.89      4.40 o
 -10   5   1        0.41       -0.59      2.18 o
  -9   5   1      514.02      498.68     10.33 o
  -8   5   1      419.42      420.23      8.85 o
  -7   5   1       40.32       50.57      2.11 o
  -6   5   1      349.02      349.17      6.26 o
  -5   5   1      123.71      142.88      2.69 o
  -4   5   1       45.91       46.62      1.27 o
  -3   5   1     1294.45     1315.32     13.13 o
  -2   5   1      175.03      171.95      2.36 o
  -1   5   1      236.17      247.95      3.50 o
   0   5   1      726.92      696.28      7.61 o
   1   5   1        0.69        0.98      0.50 o
   2   5   1       40.48       65.49      1.59 o
   3   5   1      342.23      403.77      5.07 o
   4   5   1      236.88      276.62      4.57 o
   5   5   1      534.38      563.01      8.12 o
   6   5   1      108.83      111.11      2.59 o
   7   5   1        1.04        1.15      1.08 o
   8   5   1        2.07        3.00      1.26 o
   9   5   1        1.94        3.76      1.25 o
  10   5   1      131.91      148.30      6.39 o
  11   5   1        5.77        0.30      3.32 o
  12   5   1        0.63        0.85      3.35 o
  13   5   1       18.35       17.69      5.05 o
 -13   6   1       16.95       20.00      4.85 o
 -12   6   1       45.48       50.43      4.85 o
 -11   6   1        8.55       14.42      4.05 o
 -10   6   1       55.08       63.47      4.54 o
  -9   6   1      106.43      112.18      4.62 o
  -8   6   1        1.69        1.49      1.85 o
  -7   6   1      377.90      404.59      7.42 o
  -6   6   1       35.06       29.63      2.34 o
  -5   6   1        0.31       -0.06      0.65 o
  -4   6   1        0.53        0.73      0.51 o
  -3   6   1      731.80      754.20      8.53 o
  -2   6   1       33.70       45.33      1.16 o
  -1   6   1      335.60      346.21      4.66 o
   0   6   1     3362.33     3293.67     33.42 o
   1   6   1     1025.73      947.11      8.27 o
   2   6   1     1102.40     1039.34      9.96 o
   3   6   1     1159.51     1229.88     12.43 o
   4   6   1      922.16      914.56     10.93 o
   5   6   1      127.12      125.58      3.02 o
   6   6   1      230.90      248.99      4.77 o
   7   6   1       46.23       43.64      2.34 o
   8   6   1        7.67        5.80      1.51 o
   9   6   1        0.83        1.24      1.22 o
  10   6   1      236.19      243.88      7.12 o
  11   6   1        6.95        5.76      2.92 o
  12   6   1        3.38        3.77      4.01 o
  13   6   1        3.05       -2.46      3.68 o
 -13   7   1       20.69       36.13      5.82 o
 -12   7   1        0.03       -2.58      2.66 o
 -11   7   1        3.59        3.64      2.66 o
 -10   7   1       97.31       97.06      5.38 o
  -9   7   1       40.91       46.56      3.31 o
  -8   7   1      183.03      160.63      6.26 o
  -7   7   1       10.49       12.33      1.79 o
  -6   7   1       32.03       35.83      1.70 o
  -5   7   1       17.95       17.81      1.12 o
  -4   7   1       19.59       16.48      1.46 o
  -3   7   1     1113.92     1178.83     12.78 o
  -2   7   1      604.79      650.92      7.03 o
  -1   7   1       65.57       71.50      1.78 o
   0   7   1      326.57      285.77      3.78 o
   1   7   1      499.70      462.65      4.46 o
   2   7   1     1940.18     1926.23     16.99 o
   3   7   1     2140.90     2212.18     22.90 o
   4   7   1       48.37       42.09      1.48 o
   5   7   1      201.45      223.09      3.80 o
   6   7   1      122.10      119.33      3.28 o
   7   7   1       14.43       15.06      1.60 o
   8   7   1        8.59        9.84      1.64 o
   9   7   1       43.76       58.62      3.79 o
  10   7   1       46.90       43.29      3.49 o
  11   7   1       49.92       50.75      4.41 o
  12   7   1       31.78       33.60      5.42 o
  13   7   1        0.02       -4.64      4.81 o
 -13   8   1       16.41       17.55      5.04 o
 -12   8   1       43.58       55.43      5.15 o
 -11   8   1        4.54        3.96      2.77 o
 -10   8   1        0.75       -2.13      2.24 o
  -9   8   1       33.80       40.78      3.70 o
  -8   8   1     1893.32     1919.38     30.08 o
  -7   8   1       22.95       21.42      1.88 o
  -6   8   1      765.59      833.65     10.75 o
  -5   8   1       14.04       12.17      1.11 o
  -4   8   1      237.78      223.71      3.54 o
  -3   8   1     1746.25     2002.82     20.98 o
  -2   8   1      339.87      332.53      4.14 o
  -1   8   1      942.59      947.83     10.39 o
   0   8   1      170.62      173.79      2.77 o
   1   8   1       16.79       20.23      0.75 o
   2   8   1     1659.75     1831.00     17.95 o
   3   8   1     2282.04     2396.61     24.82 o
   4   8   1      689.13      664.44      9.44 o
   5   8   1      477.45      480.39      6.71 o
   6   8   1      227.23      249.20      4.98 o
   7   8   1      289.82      280.03      5.63 o
   8   8   1     1042.82     1080.58     16.66 o
   9   8   1        0.18        0.47      1.65 o
  10   8   1      233.13      233.45      8.18 o
  11   8   1       13.35       16.36      3.00 o
  12   8   1        4.43        3.23      5.73 o
  13   8   1        0.50       -3.50      3.50 o
 -13   9   1        6.90       -1.56      4.47 o
 -12   9   1        0.20        1.97      3.97 o
 -11   9   1        0.58        0.45      2.41 o
 -10   9   1      145.02      160.29      7.48 o
  -9   9   1        0.83       -0.56      1.93 o
  -8   9   1      186.08      189.62      5.93 o
  -7   9   1      792.73      763.55     11.20 o
  -6   9   1       56.44       47.33      1.98 o
  -5   9   1        7.22        6.03      1.02 o
  -4   9   1      206.20      219.93      4.55 o
  -3   9   1        1.03        0.33      0.61 o
  -2   9   1     4285.98     4449.38     42.48 o
  -1   9   1       28.79       21.39      1.03 o
   0   9   1        0.26        0.14      0.58 o
   1   9   1      106.27      116.93      2.02 o
   2   9   1      255.35      252.76      3.46 o
   3   9   1     1759.68     1879.97     19.86 o
   4   9   1      396.73      410.06      5.52 o
   5   9   1       18.98       19.26      1.89 o
   6   9   1      155.84      165.51      3.99 o
   7   9   1      608.38      614.21     13.63 o
   8   9   1       20.61       26.46      3.12 o
   9   9   1       41.51       44.44      3.05 o
  10   9   1        6.29        2.87      2.44 o
  11   9   1       26.20       31.49      4.20 o
  12   9   1        0.31        0.78      3.63 o
  13   9   1       14.08       15.22      4.95 o
 -12  10   1        7.35        6.04      3.92 o
 -11  10   1       40.75       49.45      4.82 o
 -10  10   1        9.74       10.79      2.90 o
  -9  10   1       38.73       41.81      3.31 o
  -8  10   1      190.55      196.87      6.03 o
  -7  10   1      227.05      242.49      5.74 o
  -6  10   1        0.00       -1.30      1.30 o
  -5  10   1        0.26        0.29      0.97 o
  -4  10   1       81.18       81.62      2.31 o
  -3  10   1       16.96       12.91      1.08 o
  -2  10   1       45.12       41.61      1.37 o
  -1  10   1      434.86      404.35      4.94 o
   0  10   1      429.49      470.32      5.37 o
   1  10   1      367.17      364.27      4.52 o
   2  10   1        4.05        4.84      0.68 o
   3  10   1      863.94      881.52     10.19 o
   4  10   1       78.00      110.85      2.51 o
   5  10   1       24.81       20.68      1.53 o
   6  10   1       83.53       76.46      3.21 o
   7  10   1       83.08       84.96      3.48 o
   8  10   1        2.73        0.99      1.48 o
   9  10   1       23.48       21.25      2.52 o
  10  10   1        0.32       -0.48      2.35 o
  11  10   1        1.56       -2.47      2.47 o
  12  10   1       12.26       12.60      4.56 o
 -12  11   1        0.48       -2.55      2.55 o
 -11  11   1        5.34        2.56      3.90 o
 -10  11   1       78.13       74.04      5.28 o
  -9  11   1       94.17       92.54      4.53 o
  -8  11   1      127.28      150.49      4.72 o
  -7  11   1       70.58       79.97      3.37 o
  -6  11   1      398.79      380.63      6.74 o
  -5  11   1        6.26        3.82      1.18 o
  -4  11   1       21.40       15.14      1.43 o
  -3  11   1        1.52        0.43      0.83 o
  -2  11   1      393.67      420.89      5.28 o
  -1  11   1      412.67      463.12      5.95 o
   0  11   1       47.52       58.38      1.44 o
   1  11   1      237.29      261.69      3.82 o
   2  11   1        0.36       -0.10      0.61 o
   3  11   1        2.18        2.78      0.83 o
   4  11   1      545.67      590.65      7.54 o
   5  11   1      123.04      139.17      3.04 o
   6  11   1       37.98       46.65      2.21 o
   7  11   1       27.53       29.23      2.50 o
   8  11   1       41.13       44.20      2.93 o
   9  11   1      310.76      326.62      8.65 o
  10  11   1       26.02       35.31      3.57 o
  11  11   1       91.65       99.23      5.31 o
  12  11   1        0.51       -3.68      3.68 o
 -12  12   1        0.92       -2.59      3.60 o
 -11  12   1        6.83        7.93      3.31 o
 -10  12   1       65.97       77.77      5.29 o
  -9  12   1       20.60       18.27      2.85 o
  -8  12   1      134.75      138.39      5.26 o
  -7  12   1      259.61      255.07      6.03 o
  -6  12   1        3.04        1.42      1.61 o
  -5  12   1      190.23      208.46      4.51 o
  -4  12   1      125.48      119.57      3.22 o
  -3  12   1       77.07       87.21      2.61 o
  -2  12   1       62.75       75.80      1.91 o
  -1  12   1      223.06      234.72      4.00 o
   0  12   1      314.22      344.02      4.59 o
   1  12   1       44.95       39.82      1.44 o
   2  12   1      105.24      139.31      2.72 o
   3  12   1      627.43      709.56      8.73 o
   4  12   1       60.08       56.34      1.92 o
   5  12   1       21.75       26.02      2.54 o
   6  12   1      307.85      298.81      7.50 o
   7  12   1       76.97       61.66      2.82 o
   8  12   1      116.77      115.47      4.31 o
   9  12   1      192.82      198.38      8.70 o
  10  12   1       45.76       40.60      4.50 o
  11  12   1        8.19       10.04      3.09 o
  12  12   1       30.77       28.12      5.38 o
 -12  13   1        0.11       -2.76      2.76 o
 -11  13   1        0.48       -1.62      2.86 o
 -10  13   1       30.59       21.62      3.63 o
  -9  13   1       13.15       15.27      2.79 o
  -8  13   1        2.10       -0.48      1.95 o
  -7  13   1        7.25        8.49      2.38 o
  -6  13   1        0.30       -0.66      1.43 o
  -5  13   1      433.59      433.09      8.95 o
  -4  13   1      111.99      114.43      3.23 o
  -3  13   1      201.00      230.69      4.20 o
  -2  13   1       61.77       62.64      2.92 o
  -1  13   1      208.34      200.41      3.43 o
   0  13   1      344.28      389.89      5.41 o
   1  13   1        0.60        0.75      0.69 o
   2  13   1       95.66      115.88      2.59 o
   3  13   1      103.29       97.26      2.64 o
   4  13   1      136.09      148.57      3.72 o
   5  13   1       13.82       10.66      1.54 o
   6  13   1      224.32      218.00      5.05 o
   7  13   1      161.90      178.09      6.01 o
   8  13   1       87.00       91.12      4.74 o
   9  13   1        8.33        7.56      2.68 o
  10  13   1       28.86       31.22      3.57 o
  11  13   1        0.11       -2.48      2.48 o
  12  13   1       26.35       27.65      4.77 o
 -11  14   1        0.02        2.21      3.02 o
 -10  14   1        2.91        3.34      2.69 o
  -9  14   1       15.09       12.56      2.73 o
  -8  14   1       12.73       14.35      2.64 o
  -7  14   1      121.65      128.89      4.39 o
  -6  14   1       14.27       10.72      2.39 o
  -5  14   1       36.40       36.11      2.51 o
  -4  14   1      350.36      359.35      6.43 o
  -3  14   1        6.65        5.77      1.25 o
  -2  14   1       14.33       14.92      1.55 o
  -1  14   1       93.58       91.34      2.73 o
   0  14   1      141.34      149.08      4.27 o
   1  14   1      123.15      136.16      3.66 o
   2  14   1        3.10        2.39      1.06 o
   3  14   1      439.52      493.96      7.26 o
   4  14   1       41.08       41.81      2.45 o
   5  14   1        1.63        1.88      1.25 o
   6  14   1       16.17       17.55      1.94 o
   7  14   1      114.14      114.98      4.25 o
   8  14   1       23.82       28.07      3.23 o
   9  14   1        6.38       -1.54      2.43 o
  10  14   1        0.95        0.43      2.62 o
  11  14   1        2.66       -2.28      2.84 o
 -11  15   1        2.80       -0.48      3.88 o
 -10  15   1        0.09        3.64      3.02 o
  -9  15   1       27.84       17.67      3.57 o
  -8  15   1       64.21       63.67      4.78 o
  -7  15   1      147.01      143.68      6.54 o
  -6  15   1       81.74       82.31      4.31 o
  -5  15   1      152.01      144.55      5.13 o
  -4  15   1        2.47        1.22      1.23 o
  -3  15   1       87.60       78.75      2.91 o
  -2  15   1       40.64       37.32      1.98 o
  -1  15   1        0.09        1.64      1.51 o
   0  15   1        6.29        5.93      1.35 o
   1  15   1        0.68        1.12      1.02 o
   2  15   1       79.66       68.05      2.45 o
   3  15   1      142.40      138.10      3.93 o
   4  15   1        8.25       13.67      1.96 o
   5  15   1        2.62        1.15      1.56 o
   6  15   1       10.06       12.21      1.96 o
   7  15   1        0.37        0.98      1.70 o
   8  15   1        3.99        3.32      2.43 o
   9  15   1       33.46       31.31      3.55 o
  10  15   1       18.22       21.70      3.55 o
  11  15   1       10.62        4.85      3.24 o
 -11  16   1       38.94       47.38     11.91 o
 -10  16   1       60.86       76.33      7.84 o
  -9  16   1       13.52       15.70      3.49 o
  -8  16   1        4.48        7.82      2.93 o
  -7  16   1        0.01       -0.16      2.34 o
  -6  16   1       28.38       33.30      3.11 o
  -5  16   1       13.70       14.28      2.19 o
  -4  16   1       13.22        9.94      2.35 o
  -3  16   1      153.55      134.51      4.39 o
  -2  16   1      119.61      108.05      3.63 o
  -1  16   1        7.28        7.28      1.47 o
   0  16   1      226.27      206.58      4.70 o
   1  16   1      654.28      639.98      9.03 o
   2  16   1       83.42       85.49      3.18 o
   3  16   1       53.32       53.99      4.02 o
   4  16   1        2.52        3.42      1.76 o
   5  16   1       50.89       47.92      3.45 o
   6  16   1        0.05       -1.18      1.93 o
   7  16   1        4.94        5.79      3.27 o
   8  16   1        3.04        2.32      2.61 o
   9  16   1        2.21        0.94      4.10 o
  10  16   1        8.59        0.52      3.84 o
  11  16   1        0.10       -3.76      3.76 o
 -10  17   1        0.68       -0.41      3.66 o
  -9  17   1        0.04       -1.81      2.64 o
  -8  17   1        7.79        9.58      3.17 o
  -7  17   1        0.05       -3.07      3.07 o
  -6  17   1        5.49        4.34      1.87 o
  -5  17   1        6.05        5.12      1.77 o
  -4  17   1       13.70       12.39      2.41 o
  -3  17   1       24.77       26.13      2.36 o
  -2  17   1       10.07        8.21      2.13 o
  -1  17   1      106.13      110.05      4.78 o
   0  17   1      243.22      247.66      4.91 o
   1  17   1       76.11       81.34      3.43 o
   2  17   1       34.49       29.49      2.57 o
   3  17   1        4.64        3.54      2.39 o
   4  17   1       81.54       77.96      3.53 o
   5  17   1        9.00       14.00      2.59 o
   6  17   1        6.86        8.04      2.52 o
   7  17   1        6.53        2.45      3.35 o
   8  17   1        0.00        2.10      3.29 o
   9  17   1        1.31       -3.35      3.35 o
  10  17   1        0.02       -3.60      3.60 o
 -10  18   1       17.16       18.03      4.28 o
  -9  18   1       59.60       67.08      5.66 o
  -8  18   1        1.80        3.95      3.05 o
  -7  18   1        6.14        7.81      5.12 o
  -6  18   1        1.73        4.00      2.30 o
  -5  18   1        0.70        0.97      1.70 o
  -4  18   1      393.37      392.06      8.35 o
  -3  18   1       42.19       43.78      2.85 o
  -2  18   1       42.58       44.64      2.61 o
  -1  18   1      142.28      152.92      4.36 o
   0  18   1      156.97      147.56      5.07 o
   1  18   1     1248.78     1268.40     19.22 o
   2  18   1       65.43       69.31      4.09 o
   3  18   1        4.47        2.69      2.03 o
   4  18   1      104.52       98.70      4.61 o
   5  18   1        0.78        4.24      2.60 o
   6  18   1       72.22       61.34      6.55 o
   7  18   1        4.85        1.66      4.36 o
   8  18   1        0.02        0.00      4.37 o
   9  18   1       23.36        8.85      6.87 o
  10  18   1       10.08        9.55      5.67 o
 -10  19   1        1.19        1.70      6.41 o
  -9  19   1        3.32       11.06      5.57 o
  -8  19   1        4.90        6.53      4.70 o
  -7  19   1       41.21       41.97      8.13 o
  -6  19   1       19.27       12.26      4.56 o
  -5  19   1       67.08       76.58      5.40 o
  -4  19   1       24.42       25.54      3.50 o
  -3  19   1        1.01       -0.06      2.06 o
  -2  19   1      117.66      125.12      5.46 o
  -1  19   1       28.61       28.10      3.14 o
   0  19   1        3.94        3.36      2.27 o
   1  19   1      113.27      121.73      5.24 o
   2  19   1       85.73       80.93      4.43 o
   3  19   1        0.46       -1.96      1.96 o
   4  19   1       80.62       89.22      9.09 o
   5  19   1      109.23      114.48      8.34 o
   6  19   1        7.39        8.14      4.53 o
   7  19   1        8.79        7.97      4.85 o
   8  19   1        0.90       -4.20      4.20 o
   9  19   1        2.50       -4.66      4.66 o
  -9  20   1       26.79       37.66      6.98 o
  -8  20   1        0.05        0.32      4.66 o
  -7  20   1       37.59       49.64      9.16 o
  -6  20   1        9.72       18.24      5.02 o
  -5  20   1       32.18       34.17      5.34 o
  -4  20   1        2.51       -2.62      2.62 o
  -3  20   1        0.46       -1.31      2.04 o
  -2  20   1        0.18        1.30      2.72 o
  -1  20   1        2.09        1.12      3.04 o
   0  20   1        3.39        1.15      2.17 o
   1  20   1       30.20       28.92      4.53 o
   2  20   1        5.55        5.83      2.40 o
   3  20   1       23.92       24.40      3.16 o
   4  20   1       15.77       19.44      5.26 o
   5  20   1        5.47        8.89      4.69 o
   6  20   1       13.51       17.34      5.10 o
   7  20   1       44.39       61.07      7.24 o
   8  20   1        0.40       -1.93      4.69 o
   9  20   1       17.23       11.67      7.67 o
  -8  21   1       24.20       22.07     17.87 o
  -7  21   1        0.53       -0.57      4.60 o
  -6  21   1       37.26       36.60      6.36 o
  -5  21   1        4.20        2.06      3.13 o
  -4  21   1        3.20       11.69      3.51 o
  -3  21   1       18.63       24.27      4.03 o
  -2  21   1        0.01       -2.12      2.16 o
  -1  21   1       35.56       33.56      3.48 o
   0  21   1       17.57       20.16      3.09 o
   1  21   1       86.56       79.90      5.56 o
   2  21   1       30.35       32.94      3.60 o
   3  21   1       11.98       14.49      3.82 o
   4  21   1        9.95       13.36      4.76 o
   5  21   1        2.40        3.78      4.21 o
   6  21   1        1.89        2.05      4.78 o
   7  21   1        5.25        6.10      8.59 o
   8  21   1       17.98       25.30      6.40 o
  -8  22   1        1.04        4.66      5.44 o
  -7  22   1       25.33       25.88      6.42 o
  -6  22   1        3.81        9.32      4.94 o
  -5  22   1        0.07       -0.30      3.12 o
  -4  22   1        5.07        2.07      3.19 o
  -3  22   1       41.53       45.09      4.96 o
  -2  22   1       16.42       18.81      5.04 o
  -1  22   1        0.81        0.11      3.10 o
   0  22   1        1.91        3.80      3.19 o
   1  22   1       34.41       29.79      4.54 o
   2  22   1        3.39       -3.28      3.28 o
   3  22   1       64.56       60.23      5.38 o
   4  22   1       77.51       78.93      7.93 o
   5  22   1        0.26       -0.29      4.45 o
   6  22   1        0.03       -2.63      4.37 o
   7  22   1        9.51        9.96      5.51 o
   8  22   1        5.15       -5.25      5.25 o
  -7  23   1        1.12        6.33      5.50 o
  -6  23   1        0.98        3.60      4.95 o
  -5  23   1        3.31        0.32      4.34 o
  -4  23   1        2.38       -1.13      3.15 o
  -3  23   1       71.63       65.32      5.55 o
  -2  23   1       73.49       88.49      9.51 o
  -1  23   1        0.36       -3.62      3.62 o
   0  23   1        4.37        2.70      3.85 o
   1  23   1        4.61        3.01      3.32 o
   2  23   1       18.28       18.69      8.07 o
   3  23   1        8.48        8.58      4.78 o
   4  23   1       22.40       23.53      5.48 o
   5  23   1       10.47       12.36      5.32 o
   6  23   1        1.09        5.42      5.01 o
   7  23   1       14.91       14.17      6.06 o
  -6  24   1       19.90       20.41      7.33 o
  -5  24   1        0.80        2.23      4.56 o
  -4  24   1        0.64       -0.21      3.33 o
  -3  24   1        9.82        7.70      3.60 o
  -2  24   1        4.87        1.27      4.29 o
  -1  24   1       29.38       30.81      5.82 o
   0  24   1        5.07       10.22      4.56 o
   1  24   1        0.14       -1.73      3.16 o
   2  24   1        4.36        3.59      5.31 o
   3  24   1       40.61       38.36      6.47 o
   4  24   1        3.81        2.25      7.44 o
   5  24   1        0.41       -1.67      4.51 o
   6  24   1        0.41        2.76      5.10 o
  -5  25   1       10.76       15.47      9.16 o
  -4  25   1        0.04        2.54      3.68 o
  -3  25   1        1.73        5.38      6.30 o
  -2  25   1       32.32       45.95     11.91 o
  -1  25   1        0.97        6.94      4.60 o
   0  25   1        0.02       -0.40      3.30 o
   1  25   1        8.70        8.17      3.87 o
   2  25   1       11.85        6.41      4.04 o
   3  25   1       13.00        9.10      5.50 o
   4  25   1       32.96       48.41      7.45 o
   5  25   1        8.00       10.71      6.07 o
  -4  26   1        8.48       12.83      8.48 o
  -3  26   1        1.08        0.52      4.32 o
  -2  26   1       22.09       34.76      8.82 o
  -1  26   1        0.21        5.71      6.87 o
   0  26   1        1.09        4.27      5.15 o
   1  26   1        4.71       -3.24      3.65 o
   2  26   1       15.70       13.06      5.66 o
   3  26   1       11.65       13.49      5.57 o
   4  26   1        0.59        1.49     11.57 o
  -2  27   1        0.04        5.58      4.89 o
  -1  27   1        4.65        6.94      8.47 o
   0  27   1        0.91        3.73      4.89 o
   1  27   1        1.03        4.93      5.43 o
   2  27   1        0.12        3.02      5.25 o
 -13   0   2        7.03       10.31      6.18 o
 -12   0   2      124.54      106.55     11.23 o
 -11   0   2       20.15       21.01      4.01 o
 -10   0   2        0.36        2.30      2.70 o
  -9   0   2        1.07        5.64      2.64 o
  -8   0   2      338.37      312.34     10.46 o
  -7   0   2      153.06      169.52      7.97 o
  -6   0   2      106.99      129.08      3.22 o
  -5   0   2      146.81      195.64      5.03 o
  -4   0   2     3550.63     3712.90     72.89 o
  -3   0   2     2141.45     2239.28     45.17 o
  -2   0   2     4008.94     4041.45     65.92 o
  -1   0   2      406.61      418.08      9.75 o
   0   0   2     5395.57     5477.79    107.15 o
   1   0   2     2667.76     2592.88     82.12 o
   2   0   2    29766.40    28469.29    456.55 o
   3   0   2     7439.55     7504.86     94.54 o
   4   0   2     2069.61     2200.01     36.75 o
   5   0   2      808.77      830.58     15.31 o
   6   0   2      833.86      821.44     18.84 o
   7   0   2       15.70       16.30      2.14 o
   8   0   2       13.40       17.03      3.08 o
   9   0   2       19.38       15.62      3.08 o
  10   0   2       34.77       31.34      6.53 o
  11   0   2        1.55        3.89      4.58 o
  12   0   2        5.34        7.56      5.27 o
  13   0   2        0.17        0.46      4.81 o
 -13   1   2        0.26       -2.63      4.01 o
 -12   1   2        1.74        3.86      3.00 o
 -11   1   2       29.37       26.95      3.06 o
 -10   1   2       69.60       78.67      4.08 o
  -9   1   2      211.87      222.20      6.33 o
  -8   1   2        0.06        0.34      1.22 o
  -7   1   2       23.54       23.25      1.41 o
  -6   1   2       12.34       15.28      0.95 o
  -5   1   2        1.72        2.53      0.57 o
  -4   1   2      258.29      238.90      3.72 o
  -3   1   2      291.08      296.77      4.77 o
  -2   1   2     1755.61     1752.10     25.10 o
  -1   1   2     3323.37     3307.74     52.98 o
   0   1   2     7400.25     7239.39     99.79 o
   1   1   2      880.96      781.64     17.49 o
   2   1   2      809.66      729.89      9.87 o
   3   1   2      202.19      194.81      2.54 o
   4   1   2     3501.44     3573.86     45.41 o
   5   1   2      739.09      800.52     10.47 o
   6   1   2        0.82        1.54      1.09 o
   7   1   2      117.96      119.42      3.57 o
   8   1   2        0.96        1.82      1.54 o
   9   1   2       62.42       57.53      4.11 o
  10   1   2       51.46       40.36      3.67 o
  11   1   2        6.20        4.58      5.15 o
  12   1   2       18.50       11.79      4.29 o
  13   1   2        2.32       -1.48      5.27 o
 -13   2   2        5.01        9.03      4.29 o
 -12   2   2        1.15       -1.04      2.54 o
 -11   2   2       41.07       42.43      3.52 o
 -10   2   2      202.06      202.15      6.30 o
  -9   2   2      201.43      207.21      6.12 o
  -8   2   2      141.94      127.06      4.52 o
  -7   2   2       12.28       11.31      1.28 o
  -6   2   2       10.38        8.01      0.80 o
  -5   2   2       35.40       39.40      1.23 o
  -4   2   2      196.67      190.76      2.63 o
  -3   2   2       46.40       64.69      1.47 o
  -2   2   2     1775.91     1723.74     28.81 o
  -1   2   2      897.12      914.26     15.69 o
   0   2   2       13.31       25.06      1.41 o
   1   2   2     6848.13     6883.52     83.70 o
   2   2   2     4322.80     4376.13     56.18 o
   3   2   2       16.18       18.84      0.80 o
   4   2   2     2144.06     2186.00     28.36 o
   5   2   2      251.60      264.09      4.97 o
   6   2   2      118.74      118.04      4.10 o
   7   2   2       11.57       13.93      1.71 o
   8   2   2      250.62      250.33      5.78 o
   9   2   2       38.96       38.93      2.92 o
  10   2   2       48.66       44.85      3.33 o
  11   2   2        1.22        2.96      3.32 o
  12   2   2        4.19        2.21      3.78 o
  13   2   2        1.70       -3.62      3.62 o
 -13   3   2       13.62       13.60      5.27 o
 -12   3   2       94.06       97.01      6.03 o
 -11   3   2        1.17       -0.89      3.64 o
 -10   3   2       38.25       41.46      3.29 o
  -9   3   2       58.29       64.92      3.54 o
  -8   3   2       15.48       14.93      2.37 o
  -7   3   2        5.66        7.47      1.28 o
  -6   3   2       63.75       55.91      1.66 o
  -5   3   2      177.01      218.17      3.30 o
  -4   3   2       26.89       19.64      0.92 o
  -3   3   2      221.06      240.16      3.44 o
  -2   3   2        8.89       10.78      0.70 o
  -1   3   2     3646.81     3565.67     41.08 o
   0   3   2     6756.03     6676.29     93.47 o
   1   3   2      608.49      628.08      7.27 o
   2   3   2      885.44      919.21     10.42 o
   3   3   2        0.80        0.06      0.57 o
   4   3   2       60.39       57.68      4.52 o
   5   3   2     1347.81     1348.84     18.54 o
   6   3   2      257.48      268.01      5.98 o
   7   3   2      188.80      185.97      4.63 o
   8   3   2      227.22      239.13      5.65 o
   9   3   2       40.15       43.23      3.05 o
  10   3   2        0.05       -1.52      1.52 o
  11   3   2        1.95        2.44      2.41 o
  12   3   2       30.32       29.60      5.22 o
  13   3   2        4.69       -1.55      3.97 o
 -13   4   2        9.77        5.73      4.21 o
 -12   4   2        7.65        7.24      3.17 o
 -11   4   2        0.32       -1.14      2.17 o
 -10   4   2       30.20       27.01      2.79 o
  -9   4   2       49.77       45.33      3.72 o
  -8   4   2        2.58        3.44      1.95 o
  -7   4   2        0.04       -0.14      1.25 o
  -6   4   2      186.16      168.50      3.26 o
  -5   4   2      589.25      641.94      7.22 o
  -4   4   2        6.50        8.36      0.74 o
  -3   4   2      164.30      188.01      2.55 o
  -2   4   2     1789.40     1790.67     18.38 o
  -1   4   2      277.26      331.33      4.25 o
   0   4   2      193.91      191.39      2.72 o
   1   4   2      463.05      467.38      6.10 o
   2   4   2      570.12      550.34      5.78 o
   3   4   2      350.87      391.45      5.85 o
   4   4   2      288.71      282.88      4.57 o
   5   4   2       18.53       26.29      3.06 o
   6   4   2     1661.09     1665.27     25.45 o
   7   4   2      612.81      674.59     10.97 o
   8   4   2       69.86       75.18      3.22 o
   9   4   2       21.12       17.18      2.30 o
  10   4   2       54.08       64.44      3.38 o
  11   4   2       40.62       53.05      4.49 o
  12   4   2        7.74       -3.36      3.36 o
  13   4   2       11.72       13.74      4.86 o
 -13   5   2       63.38       71.75      5.86 o
 -12   5   2        5.22        0.21      2.72 o
 -11   5   2       16.97       12.68      2.96 o
 -10   5   2      101.33      110.32      4.74 o
  -9   5   2      734.24      762.14     22.56 o
  -8   5   2      116.42      119.28      5.20 o
  -7   5   2       79.11       80.61      3.42 o
  -6   5   2        0.15        0.56      0.63 o
  -5   5   2        2.91        2.47      0.63 o
  -4   5   2       11.23       12.14      0.84 o
  -3   5   2     2365.32     2477.07     25.36 o
  -2   5   2     3702.78     3915.18     39.32 o
  -1   5   2     1131.76     1212.98     12.68 o
   0   5   2      235.42      208.75      2.69 o
   1   5   2     1935.94     1976.69     19.04 o
   2   5   2      219.71      252.84      3.11 o
   3   5   2      277.01      305.33      4.73 o
   4   5   2     1039.78     1149.17     14.49 o
   5   5   2      107.11       98.09      3.44 o
   6   5   2      119.06      116.73      7.99 o
   7   5   2       24.35       23.20      2.02 o
   8   5   2      481.43      442.14      8.45 o
   9   5   2       43.35       36.87      2.70 o
  10   5   2       14.30       12.23      2.16 o
  11   5   2       45.73       57.14      4.73 o
  12   5   2        8.02        2.70      3.71 o
  13   5   2       19.01       21.46      5.32 o
 -13   6   2       16.50       20.00      4.11 o
 -12   6   2        0.29       -0.40      3.15 o
 -11   6   2        0.09        2.50      2.46 o
 -10   6   2        0.18       -1.47      2.02 o
  -9   6   2      521.76      538.57     13.06 o
  -8   6   2        1.48        0.30      1.60 o
  -7   6   2        0.22       -0.35      1.59 o
  -6   6   2      107.62      127.21      2.70 o
  -5   6   2      398.58      387.03      5.29 o
  -4   6   2     2124.17     2291.50     25.47 o
  -3   6   2       88.40      139.35      2.25 o
  -2   6   2       28.76       29.49      0.97 o
  -1   6   2       53.39       42.09      1.19 o
   0   6   2     5815.49     5864.67     58.86 o
   1   6   2       17.11       25.83      0.91 o
   2   6   2      250.11      280.65      3.32 o
   3   6   2       37.52       45.83      1.48 o
   4   6   2      765.78      751.08      9.38 o
   5   6   2      135.22      137.75      3.01 o
   6   6   2       27.16       41.52      2.04 o
   7   6   2      685.57      714.83     10.63 o
   8   6   2        8.91        9.96      1.88 o
   9   6   2      154.37      162.76      4.54 o
  10   6   2        2.21        1.40      1.63 o
  11   6   2       22.29       27.95      3.94 o
  12   6   2       36.10       40.52      5.64 o
  13   6   2        4.16       -0.50      4.01 o
 -13   7   2        0.06       -4.00      4.00 o
 -12   7   2        7.94        6.02      3.11 o
 -11   7   2        0.80       -0.65      2.45 o
 -10   7   2        4.65        2.59      3.01 o
  -9   7   2      401.41      409.99     12.08 o
  -8   7   2        4.36        4.92      1.94 o
  -7   7   2       73.68       75.21      3.04 o
  -6   7   2       29.79       30.25      1.61 o
  -5   7   2     1042.17      986.87     13.62 o
  -4   7   2     1168.36     1265.97     13.90 o
  -3   7   2      222.40      210.59      3.01 o
  -2   7   2       79.92       90.10      1.90 o
  -1   7   2     2106.00     2230.78     26.73 o
   0   7   2      171.85      182.94      2.73 o
   1   7   2     1002.01      963.41     10.27 o
   2   7   2       56.59       52.22      1.38 o
   3   7   2       77.41       74.28      2.60 o
   4   7   2      121.48      133.96      2.80 o
   5   7   2     1991.33     2080.70     23.68 o
   6   7   2       24.35       26.10      1.61 o
   7   7   2      248.42      250.17      5.84 o
   8   7   2       99.99       95.21      3.37 o
   9   7   2      101.58      118.26      3.90 o
  10   7   2        3.38        1.66      1.93 o
  11   7   2        9.47        6.06      6.29 o
  12   7   2        9.62        5.52      4.11 o
  13   7   2        9.92        6.91      4.62 o
 -13   8   2        1.62       -0.11      3.12 o
 -12   8   2       11.29       12.40      3.53 o
 -11   8   2        1.28       -2.24      2.28 o
 -10   8   2       29.10       28.26      3.66 o
  -9   8   2       21.19       19.49      3.07 o
  -8   8   2      237.56      240.49      6.54 o
  -7   8   2      125.17      122.49      3.93 o
  -6   8   2       21.74       21.33      1.89 o
  -5   8   2        1.82        1.57      0.77 o
  -4   8   2      276.68      310.03      4.46 o
  -3   8   2       77.82       97.67      1.99 o
  -2   8   2       65.06       69.97      1.74 o
  -1   8   2      184.76      196.15      3.57 o
   0   8   2        2.35        3.03      0.59 o
   1   8   2      205.88      217.59      3.28 o
   2   8   2       54.49       48.89      1.61 o
   3   8   2        4.97        3.66      0.75 o
   4   8   2       28.82       27.87      1.73 o
   5   8   2      538.84      539.33      7.58 o
   6   8   2       10.74       13.40      1.88 o
   7   8   2      331.81      335.18      6.40 o
   8   8   2      105.39      104.17      3.55 o
   9   8   2       64.62       67.48      3.14 o
  10   8   2        5.36        7.27      2.20 o
  11   8   2      140.70      162.48      7.28 o
  12   8   2        4.06        2.14      3.89 o
  13   8   2       14.50        5.41      4.45 o
 -13   9   2        0.79       -4.58      5.73 o
 -12   9   2        3.84        2.88      5.48 o
 -11   9   2        3.99        4.72      2.90 o
 -10   9   2        4.19        4.15      2.47 o
  -9   9   2        4.27        5.99      2.45 o
  -8   9   2      151.19      149.46      5.10 o
  -7   9   2      197.63      170.67      9.43 o
  -6   9   2        0.75        0.85      1.34 o
  -5   9   2      573.87      558.15      7.75 o
  -4   9   2       31.98       41.91      1.52 o
  -3   9   2       73.27       99.49      2.03 o
  -2   9   2      101.76      128.18      2.49 o
  -1   9   2      848.40      844.80     11.27 o
   0   9   2      285.72      303.02      4.57 o
   1   9   2      279.60      281.18      4.04 o
   2   9   2        0.69        0.60      0.54 o
   3   9   2      120.46      148.98      2.71 o
   4   9   2       98.40       90.83      2.40 o
   5   9   2      199.45      205.10      3.99 o
   6   9   2      112.11      101.80      3.17 o
   7   9   2      112.00      116.48      3.66 o
   8   9   2      286.84      292.81      6.16 o
   9   9   2        8.39        4.52      1.78 o
  10   9   2       23.18       19.78      2.74 o
  11   9   2        0.43        1.22      2.96 o
  12   9   2       18.54       27.79      4.43 o
 -12  10   2        2.04       -2.70      2.70 o
 -11  10   2       14.69       11.97      3.16 o
 -10  10   2        2.64        0.63      2.29 o
  -9  10   2       32.70       34.47      3.65 o
  -8  10   2      122.14      124.31      4.26 o
  -7  10   2     1034.29     1053.19     16.12 o
  -6  10   2      222.68      218.00      5.20 o
  -5  10   2       61.36       59.20      2.31 o
  -4  10   2      962.47     1014.10     12.50 o
  -3  10   2        4.10        5.43      0.84 o
  -2  10   2     2173.69     2411.91     26.78 o
  -1  10   2       19.23       17.14      1.27 o
   0  10   2      651.72      584.14      7.74 o
   1  10   2        6.32        5.01      0.77 o
   2  10   2       26.68       27.57      1.05 o
   3  10   2      128.75      163.20      3.21 o
   4  10   2      247.98      245.01      3.90 o
   5  10   2      493.87      545.22      7.80 o
   6  10   2       29.81       16.35      1.78 o
   7  10   2      855.71      821.85     12.22 o
   8  10   2      169.81      163.08      4.56 o
   9  10   2       66.00       64.30      3.62 o
  10  10   2       50.56       56.02      4.17 o
  11  10   2       38.64       36.44      4.38 o
  12  10   2       34.32       43.55      4.94 o
 -12  11   2        0.14        1.00      3.06 o
 -11  11   2        2.07        2.65      3.38 o
 -10  11   2       17.65       15.23      3.24 o
  -9  11   2        3.68        6.60      2.52 o
  -8  11   2       11.06       10.94      1.98 o
  -7  11   2      193.87      189.00      6.02 o
  -6  11   2      212.24      189.90      4.96 o
  -5  11   2        0.42       -0.21      1.28 o
  -4  11   2        6.85        5.04      1.01 o
  -3  11   2       17.48       22.19      1.19 o
  -2  11   2      205.69      210.52      3.55 o
  -1  11   2        0.28        0.30      0.70 o
   0  11   2      103.04       93.43      2.41 o
   1  11   2       68.76       94.10      2.28 o
   2  11   2      191.20      177.11      3.09 o
   3  11   2       28.84       36.39      1.49 o
   4  11   2       71.51       82.13      2.22 o
   5  11   2        9.44        8.48      1.44 o
   6  11   2      802.24      833.10     12.16 o
   7  11   2      190.71      192.88      4.86 o
   8  11   2        3.77        3.11      2.03 o
   9  11   2       49.60       53.67      3.34 o
  10  11   2        6.78        7.73      3.11 o
  11  11   2       50.01       60.11      5.17 o
  12  11   2        0.63        1.28      3.35 o
 -12  12   2       30.64       31.45      4.74 o
 -11  12   2        5.92       11.20      3.45 o
 -10  12   2       23.23       23.51      3.62 o
  -9  12   2        6.13        5.56      2.52 o
  -8  12   2       73.76       78.20      4.73 o
  -7  12   2       13.27       14.93      2.08 o
  -6  12   2        1.28        0.90      1.55 o
  -5  12   2       87.45       90.54      3.34 o
  -4  12   2       40.07       49.26      1.93 o
  -3  12   2       28.05       26.29      1.34 o
  -2  12   2        0.57       -0.77      1.02 o
  -1  12   2       11.86       16.39      1.25 o
   0  12   2       12.68       16.85      1.26 o
   1  12   2      601.88      630.45      7.98 o
   2  12   2      101.73      101.08      2.14 o
   3  12   2       31.36       36.46      1.90 o
   4  12   2        0.98       -0.84      0.84 o
   5  12   2       11.36        9.48      1.51 o
   6  12   2      176.70      171.86      4.45 o
   7  12   2       35.96       39.24      2.50 o
   8  12   2       12.14       17.71      2.19 o
   9  12   2        1.49        5.72      2.12 o
  10  12   2       17.01       13.91      3.20 o
  11  12   2        0.20       -2.60      2.60 o
  12  12   2        0.20       -2.21      3.39 o
 -12  13   2        5.44        6.74      4.40 o
 -11  13   2        5.08        5.47      4.06 o
 -10  13   2        1.72        1.29      2.91 o
  -9  13   2        5.71        6.77      2.65 o
  -8  13   2       26.05       25.59      2.63 o
  -7  13   2       31.71       28.06      2.53 o
  -6  13   2      139.71      136.58      4.30 o
  -5  13   2      538.69      510.19     11.63 o
  -4  13   2       89.93       90.18      4.03 o
  -3  13   2       21.45       26.86      1.69 o
  -2  13   2        1.58        1.49      0.98 o
  -1  13   2        2.35        2.38      1.05 o
   0  13   2        9.27       11.45      1.39 o
   1  13   2       37.59       48.85      2.35 o
   2  13   2        6.53        4.96      1.43 o
   3  13   2      136.51      140.91      2.98 o
   4  13   2       73.09       72.96      2.81 o
   5  13   2        0.32        1.08      1.29 o
   6  13   2        3.35        3.68      1.76 o
   7  13   2        5.16        6.23      1.72 o
   8  13   2       27.46       32.47      2.85 o
   9  13   2       27.50       26.20      2.92 o
  10  13   2       11.90        2.49      2.74 o
  11  13   2       61.04       54.39      4.62 o
 -11  14   2       23.01       28.97      7.56 o
 -10  14   2       33.32       31.34      5.34 o
  -9  14   2        0.07        0.69      3.62 o
  -8  14   2       13.16       12.13      2.67 o
  -7  14   2        3.69        1.58      1.82 o
  -6  14   2       19.62       18.66      2.68 o
  -5  14   2      455.65      448.05      9.90 o
  -4  14   2      259.56      252.84      6.87 o
  -3  14   2        9.49        6.82      2.09 o
  -2  14   2        4.91        6.09      1.17 o
  -1  14   2        1.67        0.92      1.10 o
   0  14   2       14.86       19.77      1.89 o
   1  14   2       76.20       74.49      2.49 o
   2  14   2       26.37       22.95      1.67 o
   3  14   2       81.45       74.23      3.31 o
   4  14   2        0.41       -0.32      2.21 o
   5  14   2       66.10       69.96      3.34 o
   6  14   2      187.10      203.45      4.97 o
   7  14   2        1.14       -0.80      1.41 o
   8  14   2        0.37       -1.67      1.67 o
   9  14   2        0.16       -1.33      3.22 o
  10  14   2        0.29       -2.45      2.45 o
  11  14   2       27.48       28.36      4.00 o
 -11  15   2       37.24       39.49     13.97 o
 -10  15   2       61.57       68.40      6.93 o
  -9  15   2        4.45       -2.47      2.47 o
  -8  15   2        1.23        1.85      2.09 o
  -7  15   2       55.66       53.79      3.76 o
  -6  15   2       64.42       56.83      3.66 o
  -5  15   2        5.24        0.50      1.86 o
  -4  15   2      245.78      217.00      6.41 o
  -3  15   2       56.23       64.61      2.87 o
  -2  15   2       41.43       37.86      4.24 o
  -1  15   2      593.74      604.00     10.44 o
   0  15   2     1201.53     1181.53     17.75 o
   1  15   2        7.06        4.38      1.38 o
   2  15   2      136.69      138.45      4.71 o
   3  15   2      515.87      538.40      9.74 o
   4  15   2       19.42       13.75      2.02 o
   5  15   2      114.93      110.13      4.10 o
   6  15   2      293.64      273.96      9.44 o
   7  15   2        0.31        3.42      2.21 o
   8  15   2       10.86       11.16      2.75 o
   9  15   2        0.15        0.48      3.42 o
  10  15   2        9.28       11.41      4.74 o
  11  15   2        3.05       -1.82      4.02 o
 -11  16   2        1.38       -0.74      4.15 o
 -10  16   2        1.86        5.87      3.85 o
  -9  16   2       10.94       11.01      3.51 o
  -8  16   2        1.79       -2.36      2.36 o
  -7  16   2       48.57       47.42      3.73 o
  -6  16   2        0.01       -0.18      1.84 o
  -5  16   2       93.98       77.74      4.12 o
  -4  16   2       96.70      101.90      3.97 o
  -3  16   2      477.12      481.86      8.41 o
  -2  16   2      154.80      135.51      4.34 o
  -1  16   2       19.72       18.76      2.32 o
   0  16   2       78.26       76.03      3.35 o
   1  16   2       14.11       17.09      1.91 o
   2  16   2      466.19      460.18      7.90 o
   3  16   2       10.67       10.54      2.07 o
   4  16   2      122.31      129.17      7.74 o
   5  16   2        3.09        3.59      2.31 o
   6  16   2       26.57       24.31      2.59 o
   7  16   2        0.26       -2.11      2.11 o
   8  16   2       34.84       31.15      4.41 o
   9  16   2       34.27       33.03      4.88 o
  10  16   2       12.96        7.75      4.28 o
 -10  17   2       55.05       50.72      6.83 o
  -9  17   2        0.64        0.85      2.88 o
  -8  17   2        6.24       12.62      3.29 o
  -7  17   2        0.16       -1.34      2.71 o
  -6  17   2        3.58       -0.94      2.22 o
  -5  17   2      655.86      615.65     11.43 o
  -4  17   2       15.80       15.37      2.21 o
  -3  17   2      100.24       96.94      3.54 o
  -2  17   2       85.55       95.44      3.79 o
  -1  17   2       93.77      106.08      3.98 o
   0  17   2      231.04      234.42      6.71 o
   1  17   2        2.39        0.88      1.74 o
   2  17   2        7.04        5.46      1.67 o
   3  17   2      216.90      233.09      6.54 o
   4  17   2       41.55       42.41      3.37 o
   5  17   2        4.54        3.94      2.18 o
   6  17   2        0.00        2.92      2.24 o
   7  17   2        0.00       -2.11      2.32 o
   8  17   2       78.40       86.68      6.00 o
   9  17   2        0.69       -0.46      3.49 o
  10  17   2        0.99       -6.39      6.92 o
 -10  18   2       25.30       23.45      8.02 o
  -9  18   2        1.33       -2.77      4.16 o
  -8  18   2        3.47        6.27      3.11 o
  -7  18   2        0.01        1.48      2.18 o
  -6  18   2        0.25        3.56      1.90 o
  -5  18   2        0.96        1.12      1.68 o
  -4  18   2       10.76       10.62      2.88 o
  -3  18   2      137.63      140.99      4.63 o
  -2  18   2        5.21        1.67      1.70 o
  -1  18   2        7.60        4.39      1.88 o
   0  18   2       22.33       21.55      2.39 o
   1  18   2      236.59      235.96      5.44 o
   2  18   2        0.19        1.61      1.61 o
   3  18   2       28.00       33.38      2.77 o
   4  18   2        9.63       13.83      2.69 o
   5  18   2        0.74       -0.25      2.16 o
   6  18   2        5.42        5.84      3.50 o
   7  18   2        5.48        5.72      3.53 o
   8  18   2       15.41       17.29      4.83 o
   9  18   2        0.02       -2.78      3.65 o
  10  18   2        8.51       10.56      4.48 o
  -9  19   2       29.42       32.07      5.07 o
  -8  19   2        1.84       -0.97      2.89 o
  -7  19   2        4.81        7.72      3.10 o
  -6  19   2        4.40        8.29      2.19 o
  -5  19   2        5.73        1.74      1.75 o
  -4  19   2       77.21       70.99      3.90 o
  -3  19   2        4.55        0.59      2.35 o
  -2  19   2        5.47        5.34      1.91 o
  -1  19   2        7.83        7.13      1.92 o
   0  19   2        0.12        1.07      1.57 o
   1  19   2      130.31      133.16      4.15 o
   2  19   2       31.64       37.15      2.89 o
   3  19   2       50.18       59.99      3.88 o
   4  19   2        3.61        4.82      2.33 o
   5  19   2       16.83       19.39      3.27 o
   6  19   2       14.82       10.46      2.83 o
   7  19   2        7.20        6.33      3.46 o
   8  19   2        0.00        0.62      3.68 o
   9  19   2        5.70       -1.43     12.83 o
  -9  20   2        6.90        4.17      3.72 o
  -8  20   2        2.92        8.75      3.57 o
  -7  20   2       31.33       22.48      3.94 o
  -6  20   2       27.67       40.37      3.80 o
  -5  20   2       45.87       41.21      3.24 o
  -4  20   2        4.22        7.66      2.16 o
  -3  20   2       32.43       30.26      3.10 o
  -2  20   2       18.44       18.82      3.28 o
  -1  20   2        0.68       -1.63      1.63 o
   0  20   2       74.50       70.05      3.60 o
   1  20   2       19.42       19.18      2.98 o
   2  20   2       65.60       59.11      4.17 o
   3  20   2       71.24       79.45      8.30 o
   4  20   2        0.10        0.10      2.71 o
   5  20   2        0.40        3.54      2.85 o
   6  20   2        6.43       13.03      5.25 o
   7  20   2        3.19        5.63      4.76 o
   8  20   2        3.61        0.58      4.73 o
   9  20   2        0.21        0.19      4.69 o
  -8  21   2        6.60       12.68      5.54 o
  -7  21   2        0.76       -1.00      8.02 o
  -6  21   2       24.43       25.73      4.42 o
  -5  21   2       23.12       29.14      7.76 o
  -4  21   2       38.56       37.23      4.39 o
  -3  21   2        6.83        6.95      2.93 o
  -2  21   2        0.62       -2.00      2.03 o
  -1  21   2        0.55        1.90      2.31 o
   0  21   2        1.32       -0.77      2.23 o
   1  21   2        6.40        3.71      2.38 o
   2  21   2      209.04      227.13      7.61 o
   3  21   2       51.45       50.04      5.54 o
   4  21   2       46.58       60.51      7.30 o
   5  21   2        2.05       -0.19      4.20 o
   6  21   2        0.56       -3.10      4.36 o
   7  21   2        3.69        1.56      4.69 o
   8  21   2        9.98        8.29      5.34 o
  -8  22   2       13.48       24.83      6.20 o
  -7  22   2        3.36        1.39      4.84 o
  -6  22   2        1.03        1.04      3.45 o
  -5  22   2        5.65        7.91      3.50 o
  -4  22   2        4.71        3.02      4.13 o
  -3  22   2       18.88       15.78      3.45 o
  -2  22   2       23.20       18.93      3.24 o
  -1  22   2        0.60        2.01      2.27 o
   0  22   2        0.82       -0.79      3.11 o
   1  22   2       16.13       17.76      3.17 o
   2  22   2        0.63       -0.13      2.43 o
   3  22   2       31.00       25.69      4.16 o
   4  22   2        4.14        7.27      5.15 o
   5  22   2        9.43        7.30      7.10 o
   6  22   2        4.52       14.59      6.41 o
   7  22   2        6.05       -3.25      4.99 o
  -7  23   2        4.86       10.87      5.67 o
  -6  23   2       16.12        9.18      5.18 o
  -5  23   2       11.27        7.94      4.68 o
  -4  23   2        0.00        1.96      6.87 o
  -3  23   2        1.84       -3.56      3.56 o
  -2  23   2        1.43        9.87      4.53 o
  -1  23   2        4.13        7.30      2.75 o
   0  23   2        6.91        4.19      2.66 o
   1  23   2        3.37        3.24      2.66 o
   2  23   2        0.03        4.35      4.85 o
   3  23   2       11.14        9.66      8.48 o
   4  23   2       40.75       50.25      9.39 o
   5  23   2       21.63       25.08      5.99 o
   6  23   2        2.39       -0.15      4.85 o
   7  23   2       16.33        7.49      5.59 o
  -6  24   2        0.18       -3.21      6.87 o
  -5  24   2        1.00        5.87      4.62 o
  -4  24   2        1.03        2.66      4.43 o
  -3  24   2       18.93       31.96      7.44 o
  -2  24   2        0.04        2.18      5.73 o
  -1  24   2        1.32        3.95      3.47 o
   0  24   2        0.24        3.14      3.48 o
   1  24   2       13.44       21.17      5.54 o
   2  24   2       14.21       11.38      8.13 o
   3  24   2       40.51       43.04      7.04 o
   4  24   2        1.01       -4.34      5.38 o
   5  24   2       29.29       41.14      7.22 o
   6  24   2        4.54        4.56      8.02 o
  -5  25   2        3.71       12.85      5.73 o
  -4  25   2       21.38       22.50      8.02 o
  -3  25   2        4.23        8.79      4.95 o
  -2  25   2        1.93       -0.36      4.27 o
  -1  25   2        4.74        4.51      4.98 o
   0  25   2        4.11        5.79      3.77 o
   1  25   2        0.52        5.84      3.83 o
   2  25   2        2.86        1.31      4.60 o
   3  25   2        6.68       -1.49      4.70 o
   4  25   2        5.29        9.73      5.67 o
   5  25   2        2.56        1.64      5.59 o
  -3  26   2        4.43        9.40      6.53 o
  -2  26   2        5.31        3.27      4.78 o
  -1  26   2        0.53        0.19      4.34 o
   0  26   2        2.12        4.44      3.99 o
   1  26   2       11.02       11.96      5.50 o
   2  26   2       10.52        2.10      4.84 o
   3  26   2       23.22       23.98      8.25 o
  -1  27   2       15.31       20.62      8.25 o
   0  27   2        0.12       -2.85      3.79 o
   1  27   2        0.11       -5.73      5.73 o
 -13   1   3       40.54       52.96      7.98 o
 -12   1   3       41.45       48.21      4.03 o
 -11   1   3        0.10       -1.77      1.77 o
 -10   1   3       70.69       82.17      4.29 o
  -9   1   3       90.17       82.52      4.03 o
  -8   1   3       35.96       27.46      3.23 o
  -7   1   3        4.40        4.93      1.71 o
  -6   1   3        1.33        0.14      0.69 o
  -5   1   3       10.85       12.15      1.42 o
  -4   1   3      852.64      913.76     14.27 o
  -3   1   3     1575.33     1702.21     22.35 o
  -2   1   3     1306.77     1380.35     23.70 o
  -1   1   3      277.30      265.16      6.49 o
   0   1   3      187.08      217.12      4.41 o
   1   1   3     1075.98     1040.32     27.38 o
   2   1   3     1033.09     1021.86     12.58 o
   3   1   3     1239.43     1175.09     14.35 o
   4   1   3      652.79      669.36      8.83 o
   5   1   3      429.39      427.56      6.29 o
   6   1   3      487.23      490.62      7.28 o
   7   1   3      480.79      451.18      9.17 o
   8   1   3       31.19       36.34      2.76 o
   9   1   3       13.06       13.23      2.27 o
  10   1   3       17.77       17.01      2.62 o
  11   1   3        1.02        0.54      1.97 o
  12   1   3       12.76       13.01      5.50 o
  13   1   3        0.26        0.28      4.13 o
 -13   2   3       12.72       14.23      3.79 o
 -12   2   3        7.29        8.25      3.70 o
 -11   2   3      106.80      107.20      5.07 o
 -10   2   3       25.99       29.87      3.03 o
  -9   2   3       32.42       28.13      4.20 o
  -8   2   3       32.56       32.53      3.13 o
  -7   2   3       18.20       21.06      2.42 o
  -6   2   3      138.31      138.59      3.06 o
  -5   2   3       13.75       27.02      1.65 o
  -4   2   3     1144.47     1225.83     16.82 o
  -3   2   3        1.37        3.31      0.95 o
  -2   2   3      281.40      276.77      6.29 o
  -1   2   3     1824.83     1947.51     32.39 o
   0   2   3      937.26      864.96     20.19 o
   1   2   3      125.17      131.86      2.80 o
   2   2   3      259.41      233.05      3.50 o
   3   2   3      425.11      412.88      5.75 o
   4   2   3     3528.35     3543.50     45.20 o
   5   2   3       88.11       89.13      2.70 o
   6   2   3      107.46      110.30      2.82 o
   7   2   3       79.56       77.44      3.02 o
   8   2   3      306.63      301.18      7.38 o
   9   2   3       54.91       53.02      4.03 o
  10   2   3       64.25       62.25      3.81 o
  11   2   3        0.26       -1.95      1.97 o
  12   2   3        1.15       -1.04      8.02 o
  13   2   3       32.66       44.65      6.47 o
 -13   3   3        1.33        0.96      3.07 o
 -12   3   3        0.16       -0.66      2.11 o
 -11   3   3       15.17       14.01      3.54 o
 -10   3   3       30.76       32.76      3.09 o
  -9   3   3       64.45       58.97      4.23 o
  -8   3   3       19.23       20.74      2.72 o
  -7   3   3       12.77       13.99      2.16 o
  -6   3   3      399.27      408.97      6.42 o
  -5   3   3      346.32      398.22      6.31 o
  -4   3   3       10.08       15.57      1.30 o
  -3   3   3     1291.02     1408.08     17.09 o
  -2   3   3     4249.96     4396.39     55.37 o
  -1   3   3     1080.18     1066.15     18.68 o
   0   3   3      520.55      542.70     10.36 o
   1   3   3      436.50      512.06      8.42 o
   2   3   3     1011.98     1006.60     12.44 o
   3   3   3     1242.10     1272.80     18.99 o
   4   3   3        0.06        1.57      0.92 o
   5   3   3      734.86      739.51      9.91 o
   6   3   3       24.42       24.17      1.69 o
   7   3   3       24.33       24.89      2.04 o
   8   3   3       48.82       52.45      3.20 o
   9   3   3      117.72      102.36      4.39 o
  10   3   3        0.79       -0.24      1.85 o
  11   3   3       35.03       45.44      5.72 o
  12   3   3        1.51        0.28      3.48 o
  13   3   3        6.89        8.39      4.43 o
 -13   4   3        7.42        2.94      3.19 o
 -12   4   3       15.85       19.92      3.65 o
 -11   4   3        0.08       -1.76      1.76 o
 -10   4   3      105.75       99.55      5.46 o
  -9   4   3       71.97       72.54      5.32 o
  -8   4   3       94.89       98.38      4.89 o
  -7   4   3      187.65      179.07      6.01 o
  -6   4   3      201.69      209.94      4.07 o
  -5   4   3        2.86        1.56      0.64 o
  -4   4   3      827.06      926.90     12.19 o
  -3   4   3      708.66      724.07      8.82 o
  -2   4   3      788.82      875.75     11.19 o
  -1   4   3     1348.29     1456.82     17.56 o
   0   4   3      769.64      725.59     13.24 o
   1   4   3     1086.85     1069.83     12.04 o
   2   4   3     1117.92     1077.74     12.75 o
   3   4   3       18.18       15.19      1.11 o
   4   4   3      149.57      171.96      4.33 o
   5   4   3      150.43      138.88      3.50 o
   6   4   3        3.60        2.77      1.81 o
   7   4   3       66.60       67.61      2.88 o
   8   4   3      223.32      217.61      6.13 o
   9   4   3      140.53      133.85      7.60 o
  10   4   3        0.29       -1.37      1.80 o
  11   4   3       19.75       21.65      3.14 o
  12   4   3        1.66        2.08      4.70 o
  13   4   3        3.65        4.23      4.50 o
 -13   5   3        5.42        3.22      3.07 o
 -12   5   3       57.83       70.78      5.67 o
 -11   5   3       27.26       23.27      3.06 o
 -10   5   3       51.18       51.06      4.31 o
  -9   5   3       13.06        8.43      2.51 o
  -8   5   3       54.27       56.77      7.76 o
  -7   5   3       47.56       48.00      3.42 o
  -6   5   3      261.51      267.07      5.07 o
  -5   5   3      143.32      146.00      2.88 o
  -4   5   3     1483.97     1500.58     19.76 o
  -3   5   3        0.14        1.23      0.59 o
  -2   5   3     3262.43     3471.79     40.55 o
  -1   5   3     1238.03     1304.71     14.78 o
   0   5   3       17.51       13.06      0.68 o
   1   5   3        3.44        2.02      0.54 o
   2   5   3        8.67        8.19      0.63 o
   3   5   3      138.06      143.75      2.95 o
   4   5   3      626.96      633.37      8.58 o
   5   5   3      148.46      148.55      3.21 o
   6   5   3       20.83       31.63      2.22 o
   7   5   3      159.18      154.47      4.45 o
   8   5   3       71.57       76.57      3.21 o
   9   5   3        0.86       -1.50      1.69 o
  10   5   3       16.99       23.91      2.76 o
  11   5   3       35.09       37.92      3.57 o
  12   5   3       15.97       18.07      6.63 o
  13   5   3       13.50       14.57      9.62 o
 -13   6   3        0.05       -3.62      3.62 o
 -12   6   3        1.28        1.06      2.76 o
 -11   6   3       70.69       82.60      6.25 o
 -10   6   3        0.02        0.09      2.22 o
  -9   6   3       42.04       38.29      3.61 o
  -8   6   3        0.51        1.83      1.76 o
  -7   6   3      636.17      643.43     18.67 o
  -6   6   3      175.06      154.07      5.29 o
  -5   6   3      146.22      170.87      3.23 o
  -4   6   3      858.26      892.99     10.07 o
  -3   6   3       26.13       20.08      1.27 o
  -2   6   3     1919.67     1920.21     23.17 o
  -1   6   3       71.89       65.80      1.62 o
   0   6   3      158.87      141.26      2.23 o
   1   6   3       12.68       14.01      0.85 o
   2   6   3       61.11       69.26      1.56 o
   3   6   3      236.95      238.15      4.13 o
   4   6   3       41.47       36.07      1.46 o
   5   6   3        1.64        0.84      0.79 o
   6   6   3      763.98      750.72     11.80 o
   7   6   3      277.61      291.35      7.08 o
   8   6   3       30.01       33.91      2.28 o
   9   6   3      120.82      134.66      7.65 o
  10   6   3        3.26        3.21      2.29 o
  11   6   3       17.28       20.36      3.93 o
  12   6   3        5.63        5.29      6.80 o
 -13   7   3        3.43       -0.26      3.46 o
 -12   7   3        3.45        3.06      3.10 o
 -11   7   3       31.05       35.84      4.16 o
 -10   7   3       24.06       29.10      3.77 o
  -9   7   3       50.76       52.13      4.09 o
  -8   7   3       97.26       93.19      4.81 o
  -7   7   3      228.28      250.39      5.80 o
  -6   7   3       61.41       72.37      4.99 o
  -5   7   3        0.05       -0.30      0.69 o
  -4   7   3      501.19      530.63      6.56 o
  -3   7   3     2947.58     3128.98     34.27 o
  -2   7   3     3950.19     4111.99     47.94 o
  -1   7   3      146.69      134.36      2.47 o
   0   7   3      261.77      287.15      4.17 o
   1   7   3      264.65      318.51      4.52 o
   2   7   3       51.48       54.00      1.43 o
   3   7   3      107.88      112.38      2.00 o
   4   7   3       84.03       70.32      1.98 o
   5   7   3       14.37       16.26      1.27 o
   6   7   3      283.57      262.50      5.28 o
   7   7   3      832.35      803.54     11.86 o
   8   7   3        2.03        0.14      1.35 o
   9   7   3        2.56        2.31      1.67 o
  10   7   3        2.53        7.53      1.91 o
  11   7   3        8.09        7.74      3.47 o
  12   7   3       84.58      100.45      6.46 o
 -12   8   3        4.20        1.57      3.61 o
 -11   8   3       46.28       60.16      5.00 o
 -10   8   3        0.06       -1.74      2.08 o
  -9   8   3       56.92       57.88      4.95 o
  -8   8   3       13.58       12.06      2.42 o
  -7   8   3      602.67      616.49     10.59 o
  -6   8   3      719.67      731.44     11.81 o
  -5   8   3       57.98       59.18      2.26 o
  -4   8   3       59.56       57.15      1.68 o
  -3   8   3      736.80      808.14      9.27 o
  -2   8   3      424.94      454.14      6.67 o
  -1   8   3        5.80        7.96      0.80 o
   0   8   3     1049.58     1080.57     15.38 o
   1   8   3       90.16       80.12      1.75 o
   2   8   3       14.69       24.56      0.92 o
   3   8   3        4.92        8.74      0.90 o
   4   8   3        9.47        6.67      0.99 o
   5   8   3        3.52        2.58      1.09 o
   6   8   3      439.48      429.71      7.36 o
   7   8   3        1.16        2.63      1.45 o
   8   8   3       73.83       75.86      3.14 o
   9   8   3        8.19        5.84      1.67 o
  10   8   3       13.87       17.58      2.41 o
  11   8   3       22.96       13.67      4.12 o
  12   8   3       11.35       10.05      8.32 o
 -12   9   3        0.57       -1.11      2.93 o
 -11   9   3        0.06       -2.22      2.22 o
 -10   9   3        2.37        1.51      2.41 o
  -9   9   3        9.29       14.54      4.18 o
  -8   9   3       51.73       49.40      3.37 o
  -7   9   3      338.11      357.77      7.34 o
  -6   9   3       56.49       50.31      2.99 o
  -5   9   3      194.02      192.50      5.00 o
  -4   9   3      613.37      579.12      9.90 o
  -3   9   3       19.36       29.24      1.95 o
  -2   9   3     1217.54     1251.28     14.59 o
  -1   9   3      208.66      216.12      3.89 o
   0   9   3      879.61      881.56     10.81 o
   1   9   3      362.27      357.79      4.37 o
   2   9   3       91.68       77.60      1.63 o
   3   9   3      248.23      266.14      4.26 o
   4   9   3       59.68       68.84      2.20 o
   5   9   3       94.50      101.03      3.06 o
   6   9   3        2.87        2.28      1.66 o
   7   9   3       31.32       34.86      2.28 o
   8   9   3        0.00        0.68      1.38 o
   9   9   3        1.24        2.20      1.67 o
  10   9   3       62.61       60.31      4.11 o
  11   9   3       30.26       38.10      6.44 o
  12   9   3        0.30       -2.62      3.29 o
 -12  10   3        4.66        9.13      3.43 o
 -11  10   3        0.85       -1.80      2.49 o
 -10  10   3       18.86       17.40      3.30 o
  -9  10   3       35.22       40.31      3.87 o
  -8  10   3       22.61       22.56      2.68 o
  -7  10   3       29.56       22.26      2.49 o
  -6  10   3      396.88      409.27      7.91 o
  -5  10   3       44.12       41.09      2.60 o
  -4  10   3      218.21      250.56      4.70 o
  -3  10   3       20.69       22.92      1.13 o
  -2  10   3        6.69       10.87      0.86 o
  -1  10   3        1.37        5.90      0.93 o
   0  10   3       63.83       53.45      1.73 o
   1  10   3      110.47      112.56      3.45 o
   2  10   3      240.61      236.68      4.26 o
   3  10   3      110.26      103.66      2.21 o
   4  10   3       22.67       20.70      1.63 o
   5  10   3      120.97      106.24      3.86 o
   6  10   3      109.95       97.05      3.25 o
   7  10   3       63.71       63.29      3.68 o
   8  10   3       62.21       55.27      3.43 o
   9  10   3       38.85       47.09      2.91 o
  10  10   3       60.69       67.42      4.35 o
  11  10   3       25.32       23.73      4.17 o
  12  10   3        0.40       -3.09      3.09 o
 -12  11   3        0.10        0.34      4.12 o
 -11  11   3        0.54       -2.28      2.28 o
 -10  11   3        0.45       -2.14      2.14 o
  -9  11   3       23.22       17.93      6.36 o
  -8  11   3       48.40       51.11      3.44 o
  -7  11   3       37.87       40.92      2.69 o
  -6  11   3       33.11       28.46      2.27 o
  -5  11   3       17.02        9.00      1.72 o
  -4  11   3       75.93       66.02      3.72 o
  -3  11   3      194.92      204.41      5.08 o
  -2  11   3       68.13       59.64      2.14 o
  -1  11   3      678.38      704.54     10.02 o
   0  11   3       47.22       49.47      1.76 o
   1  11   3        1.95        0.22      0.67 o
   2  11   3       11.45       11.08      0.98 o
   3  11   3      100.17       97.26      2.63 o
   4  11   3       87.16       82.59      2.77 o
   5  11   3      108.50      116.67      3.44 o
   6  11   3        8.16       10.18      1.71 o
   7  11   3       12.29       10.85      1.80 o
   8  11   3        4.83        3.19      1.63 o
   9  11   3        8.39       11.06      2.58 o
  10  11   3       47.15       56.93      5.59 o
  11  11   3        2.77       -2.95      2.95 o
  12  11   3        3.83        0.55      4.94 o
 -12  12   3        3.52        8.32      4.35 o
 -11  12   3        1.47        1.64      3.74 o
 -10  12   3        2.60        3.14      3.01 o
  -9  12   3       59.24       60.86      4.82 o
  -8  12   3       10.61        6.13      2.40 o
  -7  12   3      116.70      112.59      4.81 o
  -6  12   3        1.46       -1.52      1.52 o
  -5  12   3      134.04      134.75      8.37 o
  -4  12   3       14.67       12.49      3.67 o
  -3  12   3        3.07        2.70      1.33 o
  -2  12   3      505.58      502.62      8.87 o
  -1  12   3       92.02       81.93      2.65 o
   0  12   3      660.93      658.85      8.90 o
   1  12   3       59.35       57.16      1.86 o
   2  12   3      291.11      304.41      7.43 o
   3  12   3       31.33       31.22      1.77 o
   4  12   3        6.95        4.51      1.22 o
   5  12   3       60.29       72.60      2.90 o
   6  12   3       70.70       70.46      3.25 o
   7  12   3       20.19       19.83      2.25 o
   8  12   3        0.26       -1.45      1.45 o
   9  12   3        2.19        3.16      2.02 o
  10  12   3       38.83       40.84      3.99 o
  11  12   3        7.15        6.23      4.09 o
 -11  13   3       38.09       39.20      6.13 o
 -10  13   3        2.00        0.15      3.13 o
  -9  13   3        2.25       -1.89      2.10 o
  -8  13   3       45.32       39.92      3.48 o
  -7  13   3       67.05       68.41      6.51 o
  -6  13   3       23.73       17.20      2.51 o
  -5  13   3       65.52       68.35      5.44 o
  -4  13   3      507.03      525.28     10.66 o
  -3  13   3      130.98      110.94      4.38 o
  -2  13   3       73.85       69.66      4.42 o
  -1  13   3      280.18      250.62      7.07 o
   0  13   3     1169.58     1180.19     16.60 o
   1  13   3       61.04       61.46      2.50 o
   2  13   3        7.97        6.82      1.91 o
   3  13   3        0.99        1.60      1.11 o
   4  13   3        0.71        1.15      1.33 o
   5  13   3      523.68      498.19      9.43 o
   6  13   3      110.96      114.30      4.17 o
   7  13   3       39.42       44.49      3.02 o
   8  13   3        1.24       -0.30      1.59 o
   9  13   3       28.35       32.75      3.60 o
  10  13   3       16.65       15.32      3.42 o
  11  13   3       16.24       15.22      5.34 o
 -11  14   3       15.06       18.04      5.01 o
 -10  14   3        7.93        3.44      3.51 o
  -9  14   3        5.51        4.57      2.72 o
  -8  14   3       29.57       35.00      3.91 o
  -7  14   3       66.69       56.07      4.89 o
  -6  14   3       34.18       28.73      3.24 o
  -5  14   3      169.93      177.71      6.86 o
  -4  14   3      118.69      124.63      4.70 o
  -3  14   3      339.12      333.51      8.03 o
  -2  14   3        1.83       -0.63      1.65 o
  -1  14   3     1061.26      987.00     15.30 o
   0  14   3      109.34       97.37      3.55 o
   1  14   3        0.38        0.32      1.21 o
   2  14   3       16.05       14.37      1.50 o
   3  14   3       34.22       37.27      2.27 o
   4  14   3       32.00       38.49      2.98 o
   5  14   3      504.95      515.96      9.87 o
   6  14   3        0.83       -1.36      1.52 o
   7  14   3       12.99       17.36      2.47 o
   8  14   3        1.45       -1.25      1.73 o
   9  14   3        4.76        5.65      3.42 o
  10  14   3       55.27       57.13      5.60 o
  11  14   3        4.46        0.55      4.94 o
 -11  15   3        4.27        7.79      4.66 o
 -10  15   3        0.14        2.03      4.12 o
  -9  15   3       15.99       14.91      3.89 o
  -8  15   3        5.03        4.45      2.37 o
  -7  15   3        8.72        6.69      3.13 o
  -6  15   3        5.09        3.62      2.40 o
  -5  15   3        1.68        1.28      2.46 o
  -4  15   3       91.70       87.09      4.16 o
  -3  15   3      137.86      129.55      4.97 o
  -2  15   3      596.20      580.07     10.36 o
  -1  15   3      415.28      431.79      8.41 o
   0  15   3       17.70       13.09      2.52 o
   1  15   3        6.76        8.55      1.93 o
   2  15   3        0.00        0.01      1.33 o
   3  15   3       15.97       19.00      1.99 o
   4  15   3      139.02      145.83      4.74 o
   5  15   3      220.26      228.85      5.99 o
   6  15   3        3.48        2.53      1.79 o
   7  15   3        4.25        2.89      1.92 o
   8  15   3        3.77        3.15      2.47 o
   9  15   3        0.93       -1.15      3.29 o
  10  15   3       43.59       48.26      5.59 o
 -10  16   3       12.43        1.97      4.06 o
  -9  16   3        4.45        6.80      3.85 o
  -8  16   3        1.73        2.55      2.30 o
  -7  16   3       85.77       84.93      4.67 o
  -6  16   3       66.02       69.10      5.60 o
  -5  16   3       86.53       86.73      5.30 o
  -4  16   3        7.56        3.33      2.00 o
  -3  16   3       21.90       21.71      2.77 o
  -2  16   3       13.87       19.24      2.24 o
  -1  16   3      204.62      183.07      5.21 o
   0  16   3       62.38       60.66      3.19 o
   1  16   3        9.99        7.52      2.29 o
   2  16   3      200.29      220.34      5.18 o
   3  16   3      350.32      345.85      7.50 o
   4  16   3        0.14        2.20      2.19 o
   5  16   3        3.68       -0.03      1.78 o
   6  16   3        0.14        1.39      1.67 o
   7  16   3        7.49        9.08      2.33 o
   8  16   3        2.89        1.76      3.30 o
   9  16   3       11.06       10.35      4.12 o
  10  16   3       26.78       39.48      7.31 o
 -10  17   3       11.87       10.43      4.83 o
  -9  17   3        6.53       -0.82      3.35 o
  -8  17   3        1.33       -1.17      2.74 o
  -7  17   3        1.14        1.85      2.55 o
  -6  17   3        0.37        3.14      2.37 o
  -5  17   3       86.38       90.55      5.98 o
  -4  17   3       54.52       57.12      4.41 o
  -3  17   3        4.54        3.16      2.48 o
  -2  17   3        0.80        1.01      1.61 o
  -1  17   3      153.32      149.49      4.81 o
   0  17   3      404.27      393.69      8.24 o
   1  17   3      106.27      101.41      3.63 o
   2  17   3       24.88       29.95      2.37 o
   3  17   3       17.10       14.49      2.24 o
   4  17   3       24.54       28.32      3.11 o
   5  17   3      134.36      118.28      4.62 o
   6  17   3        4.93        5.53      2.11 o
   7  17   3        0.41        2.47      3.24 o
   8  17   3        0.45       -1.39      3.18 o
   9  17   3       14.59       21.72      4.62 o
  10  17   3        0.60       -1.01      4.05 o
  -9  18   3        0.94       -0.62      4.01 o
  -8  18   3        6.70        6.10      3.11 o
  -7  18   3       43.73       43.42      4.67 o
  -6  18   3        3.21        4.86      2.69 o
  -5  18   3        0.39        1.05      2.33 o
  -4  18   3       48.91       49.69      3.56 o
  -3  18   3        9.91       11.73      2.18 o
  -2  18   3      174.23      162.59      5.13 o
  -1  18   3      328.38      323.13      7.43 o
   0  18   3      230.58      229.35      6.17 o
   1  18   3      129.28      127.37      4.08 o
   2  18   3      248.89      246.84      5.71 o
   3  18   3      544.39      574.80     12.35 o
   4  18   3       14.91       19.70      3.00 o
   5  18   3        1.03        1.04      2.25 o
   6  18   3       36.42       31.30      3.50 o
   7  18   3        4.83        6.16      3.56 o
   8  18   3        4.52        5.59      3.78 o
   9  18   3       14.61       14.52      4.57 o
  -9  19   3        0.47       -3.71      3.71 o
  -8  19   3        0.49       -2.78      3.33 o
  -7  19   3        0.07        3.98      2.76 o
  -6  19   3        5.52        9.92      3.07 o
  -5  19   3       24.17       25.70      3.11 o
  -4  19   3       14.13       10.36      2.41 o
  -3  19   3       56.55       53.98      3.33 o
  -2  19   3      177.59      174.38      5.45 o
  -1  19   3       46.25       48.85      3.20 o
   0  19   3       43.23       43.11      2.79 o
   1  19   3       24.41       29.80      2.52 o
   2  19   3       10.05        8.80      2.13 o
   3  19   3       10.03       15.72      3.44 o
   4  19   3        5.84        4.51      2.71 o
   5  19   3       65.53       55.21      4.19 o
   6  19   3        2.84        8.72      3.54 o
   7  19   3        0.13       -3.06      3.06 o
   8  19   3        4.44        6.78      4.13 o
   9  19   3       12.31       13.92      4.98 o
  -8  20   3        5.28        3.05      3.88 o
  -7  20   3        0.49        1.97      2.78 o
  -6  20   3       40.47       35.78      4.42 o
  -5  20   3       13.40       12.58      3.29 o
  -4  20   3        2.81        1.79      2.03 o
  -3  20   3        8.02        4.40      1.98 o
  -2  20   3        0.12        1.45      1.72 o
  -1  20   3        8.32       11.78      2.27 o
   0  20   3        1.74        1.81      1.67 o
   1  20   3       31.05       32.61      2.70 o
   2  20   3       30.33       29.18      2.79 o
   3  20   3        6.41        5.77      2.84 o
   4  20   3        0.88       -0.72      2.19 o
   5  20   3        0.39        2.49      3.27 o
   6  20   3       24.75       18.54      4.12 o
   7  20   3        0.85        5.48      3.80 o
   8  20   3       25.48       25.78      4.99 o
  -8  21   3        2.72        0.56      5.27 o
  -7  21   3        2.14        3.94      3.11 o
  -6  21   3        4.47        4.64      3.00 o
  -5  21   3       10.28       14.99      3.51 o
  -4  21   3        9.03        5.46      2.97 o
  -3  21   3        0.00        0.68      2.25 o
  -2  21   3        0.67        1.74      2.00 o
  -1  21   3        3.65        1.02      1.88 o
   0  21   3        0.91       -1.60      1.60 o
   1  21   3       11.29       12.74      2.70 o
   2  21   3       15.75       15.28      2.45 o
   3  21   3        5.99        3.44      3.12 o
   4  21   3       19.44       29.61      4.40 o
   5  21   3        3.56       17.49      6.07 o
   6  21   3        0.68       -0.62      5.73 o
   7  21   3        0.13       -9.05      9.05 o
   8  21   3        0.01       -6.87      6.87 o
  -7  22   3        0.03       -0.69      7.10 o
  -6  22   3        0.13        6.40      5.27 o
  -5  22   3        0.54       -1.35      4.47 o
  -4  22   3        3.16        0.44      4.01 o
  -3  22   3        0.40        0.79      3.08 o
  -2  22   3        0.19       -1.09      2.94 o
  -1  22   3        0.01       -2.05      3.24 o
   0  22   3        7.36        1.47      3.21 o
   1  22   3        8.27        9.38      4.05 o
   2  22   3       34.91       39.47      6.16 o
   3  22   3        2.00        4.24      4.53 o
   4  22   3        0.69       -3.91      4.92 o
   5  22   3        2.54       -4.50      4.50 o
   6  22   3        2.48        0.80      4.94 o
   7  22   3        0.38       -1.03      4.94 o
  -6  23   3        0.10       -0.61      4.40 o
  -5  23   3        2.74        4.66      4.61 o
  -4  23   3        0.15       -1.88      3.97 o
  -3  23   3        9.48       12.11     11.11 o
  -2  23   3        2.83        3.95      3.39 o
  -1  23   3        2.74        6.11      3.52 o
   0  23   3        4.04        5.24      3.51 o
   1  23   3        1.50       -1.21      4.11 o
   2  23   3        0.09        0.35      4.18 o
   3  23   3        7.03        9.99      4.99 o
   4  23   3        3.14        4.25      5.18 o
   5  23   3       14.31       29.28      6.64 o
   6  23   3        0.03       -4.95      4.95 o
  -5  24   3        2.86        2.82      4.68 o
  -4  24   3       28.16       29.58     11.80 o
  -3  24   3        8.94       12.45      5.18 o
  -2  24   3        6.00        7.67      3.58 o
  -1  24   3        0.19        9.69      3.78 o
   0  24   3        0.17        0.56      3.67 o
   1  24   3       76.22       89.00     11.80 o
   2  24   3       24.57       27.14      6.23 o
   3  24   3       26.04       34.79      6.64 o
   4  24   3        3.31        7.61      5.34 o
   5  24   3        0.22       -3.63      8.59 o
  -4  25   3       13.78       21.99      6.03 o
  -3  25   3        4.21        7.64      4.73 o
  -2  25   3        1.52        5.26      3.85 o
  -1  25   3        0.20        3.45      3.72 o
   0  25   3       22.31       28.23      5.05 o
   1  25   3        1.30       -0.51      4.56 o
   2  25   3        0.10        0.20      4.60 o
   3  25   3        0.01       -4.68      4.68 o
   4  25   3        3.47       -5.27      7.79 o
  -2  26   3        7.56       12.92     10.08 o
  -1  26   3        0.00       -1.34      3.55 o
   0  26   3        0.95        4.54      4.85 o
   1  26   3        0.20        1.57      4.95 o
   2  26   3        8.72        4.20      5.59 o
 -13   0   4        0.03       -1.06      3.68 o
 -12   0   4       88.44       95.08      9.51 o
 -11   0   4        4.87        1.58      2.97 o
 -10   0   4        2.68        2.85      2.67 o
  -9   0   4      461.34      464.70     15.00 o
  -8   0   4       53.66       62.77      7.10 o
  -7   0   4      268.60      205.46     11.47 o
  -6   0   4       81.84       87.76      6.87 o
  -5   0   4      816.44      814.17     19.01 o
  -4   0   4       19.16       19.02      3.67 o
  -3   0   4        8.22        6.18      2.52 o
  -2   0   4     1140.76     1298.34     28.58 o
  -1   0   4     4011.45     3882.61     77.99 o
   0   0   4       97.86      118.36      4.78 o
   1   0   4      214.77      187.82      5.07 o
   2   0   4     1057.94      995.27     17.92 o
   3   0   4     3634.12     3752.24     61.60 o
   4   0   4      869.15      828.23     15.30 o
   5   0   4        0.41        0.41      1.63 o
   6   0   4       40.57       35.63      3.30 o
   7   0   4       30.43       44.41      4.70 o
   8   0   4       67.20       65.59      4.89 o
   9   0   4        3.78       -0.29      2.46 o
  10   0   4       22.74       27.30      4.46 o
  11   0   4        0.57        1.15      5.27 o
  12   0   4        5.25       -2.75      5.04 o
 -13   1   4        0.56       -0.91      2.57 o
 -12   1   4        3.07        2.43      2.47 o
 -11   1   4      103.68      100.34      5.92 o
 -10   1   4       55.99       58.94      3.98 o
  -9   1   4       71.04       75.33      4.11 o
  -8   1   4      272.02      263.35      8.19 o
  -7   1   4      136.48      141.00     14.32 o
  -6   1   4      420.09      412.94     12.09 o
  -5   1   4      162.15      171.05      4.24 o
  -4   1   4      907.89      916.30     14.48 o
  -3   1   4      107.80      103.64      3.91 o
  -2   1   4        8.34        8.51      1.47 o
  -1   1   4       25.62       27.66      1.81 o
   0   1   4       31.61       35.31      1.88 o
   1   1   4      153.07      155.17      3.63 o
   2   1   4      228.87      190.46      4.07 o
   3   1   4      300.39      279.65      4.14 o
   4   1   4       56.53       69.83      1.96 o
   5   1   4      136.53      133.45      3.44 o
   6   1   4       17.51       18.95      2.16 o
   7   1   4        7.26        8.11      2.09 o
   8   1   4       20.65       17.12      2.28 o
   9   1   4       24.86       22.98      2.67 o
  10   1   4        1.83        4.02      2.38 o
  11   1   4        8.37        4.16      7.44 o
  12   1   4        9.29       10.41      4.85 o
 -13   2   4        0.44        4.58      2.76 o
 -12   2   4        1.79       -2.15      2.15 o
 -11   2   4       10.08        8.21      2.45 o
 -10   2   4       22.87       19.05      2.68 o
  -9   2   4        0.97        3.87      2.28 o
  -8   2   4        8.54       10.13      3.39 o
  -7   2   4        0.23       -0.76      1.54 o
  -6   2   4       74.24       81.81      4.85 o
  -5   2   4       26.15       30.49      1.81 o
  -4   2   4      438.43      444.15      8.07 o
  -3   2   4      120.82      121.83      3.44 o
  -2   2   4      625.21      704.70     13.72 o
  -1   2   4        2.92        4.25      1.11 o
   0   2   4        0.25        0.06      0.99 o
   1   2   4       38.91       51.10      2.22 o
   2   2   4       26.19       24.78      1.39 o
   3   2   4     1461.36     1481.35     15.62 o
   4   2   4      277.78      271.33      5.01 o
   5   2   4        3.19        2.44      1.06 o
   6   2   4      157.55      173.13      4.84 o
   7   2   4        0.57        1.48      1.39 o
   8   2   4        4.59        7.73      1.92 o
   9   2   4       18.91       12.86      2.41 o
  10   2   4        4.15       -1.04      2.36 o
  11   2   4        9.92       12.67      4.53 o
  12   2   4        0.04        1.69      4.07 o
 -12   3   4        0.49       -2.14      2.14 o
 -11   3   4        7.93        8.83      2.40 o
 -10   3   4       19.28       18.57      3.17 o
  -9   3   4      450.07      430.04     12.19 o
  -8   3   4       65.31       70.87      4.57 o
  -7   3   4        1.31       -1.35      1.35 o
  -6   3   4       22.67       22.35      2.49 o
  -5   3   4       47.97       44.59      2.01 o
  -4   3   4        2.28        1.51      0.64 o
  -3   3   4       12.12       14.17      1.19 o
  -2   3   4      463.64      454.52      9.72 o
  -1   3   4       56.79       45.11      3.77 o
   0   3   4      110.84      123.26      5.47 o
   1   3   4      506.17      565.07      9.66 o
   2   3   4        1.09       -0.19      0.48 o
   3   3   4       40.07       45.79      2.31 o
   4   3   4      200.30      173.62      3.81 o
   5   3   4      508.63      506.66      8.33 o
   6   3   4      174.30      183.33      4.48 o
   7   3   4      121.75      127.28      6.25 o
   8   3   4        9.94        7.92      1.91 o
   9   3   4        0.03        1.96      1.81 o
  10   3   4        3.90       -2.08      2.40 o
  11   3   4       69.97       69.48     16.50 o
  12   3   4        4.59        4.87      4.27 o
 -12   4   4        1.46        2.88      2.40 o
 -11   4   4        0.02        2.68      2.07 o
 -10   4   4       61.54       57.45      5.28 o
  -9   4   4        5.18        8.65      2.51 o
  -8   4   4       74.08       68.12      4.29 o
  -7   4   4       16.07       13.83      2.37 o
  -6   4   4        2.85        2.21      1.50 o
  -5   4   4       98.40       96.09      2.70 o
  -4   4   4       18.61       21.96      1.33 o
  -3   4   4       50.64       52.01      1.85 o
  -2   4   4      975.13     1028.83     14.12 o
  -1   4   4        0.65        4.41      1.16 o
   0   4   4      205.96      198.59      5.29 o
   1   4   4        1.76        1.42      1.59 o
   2   4   4      134.79      138.63      2.72 o
   3   4   4      198.94      207.99      3.49 o
   4   4   4        0.58        2.90      0.82 o
   5   4   4        6.29        6.83      1.27 o
   6   4   4      522.94      538.61      9.13 o
   7   4   4       87.93       82.69      3.66 o
   8   4   4        2.60        1.78      1.69 o
   9   4   4       10.55        8.84      2.22 o
  10   4   4        0.23        1.68      4.35 o
  11   4   4       12.89       13.50      4.50 o
  12   4   4        0.01       -4.01      4.01 o
 -12   5   4        3.69        3.04      2.52 o
 -11   5   4       39.07       40.15      4.90 o
 -10   5   4       41.95       36.19      4.38 o
  -9   5   4       50.59       51.53      4.16 o
  -8   5   4       15.22       16.80      4.82 o
  -7   5   4      104.45      114.30      7.88 o
  -6   5   4        4.09        6.69      1.72 o
  -5   5   4      151.52      163.88      4.82 o
  -4   5   4        2.47        5.88      0.81 o
  -3   5   4      518.27      489.33      8.15 o
  -2   5   4      382.00      429.09      5.80 o
  -1   5   4       93.46       99.25      2.44 o
   0   5   4      481.56      476.81      6.08 o
   1   5   4       94.15      116.69      2.16 o
   2   5   4      571.12      556.36      7.16 o
   3   5   4      558.62      561.53      6.76 o
   4   5   4      587.13      547.35      8.75 o
   5   5   4      198.90      195.48      4.98 o
   6   5   4      980.08      977.77     14.70 o
   7   5   4      248.85      226.88      5.44 o
   8   5   4       79.59       61.20      3.45 o
   9   5   4        0.10       -1.41      1.66 o
  10   5   4       66.93       55.28      5.84 o
  11   5   4        2.11        5.54      5.35 o
  12   5   4        4.18       11.82      3.67 o
 -12   6   4       14.81       15.61      3.02 o
 -11   6   4       24.82       25.51      3.87 o
 -10   6   4       27.54       29.02      3.65 o
  -9   6   4        0.50        0.28      2.02 o
  -8   6   4        8.93        8.16      2.34 o
  -7   6   4      126.94      122.69      5.24 o
  -6   6   4        1.64        2.14      1.43 o
  -5   6   4        2.76        3.03      1.34 o
  -4   6   4       19.40       22.56      1.92 o
  -3   6   4      728.68      726.15     10.04 o
  -2   6   4       46.29       42.36      1.61 o
  -1   6   4      638.35      725.61     10.49 o
   0   6   4      145.84      170.59      2.84 o
   1   6   4       46.48       43.09      1.46 o
   2   6   4     2924.14     2925.62     41.65 o
   3   6   4       58.67       73.35      1.78 o
   4   6   4        0.93        0.51      0.98 o
   5   6   4       79.95       84.06      2.89 o
   6   6   4        5.95        9.18      1.81 o
   7   6   4       11.67        7.70      1.70 o
   8   6   4        0.26       -1.08      1.60 o
   9   6   4       17.76       25.55      2.84 o
  10   6   4        6.51        9.70      3.58 o
  11   6   4       15.69       26.58      7.61 o
  12   6   4       11.16       20.17      4.08 o
 -12   7   4       27.17       24.61      7.04 o
 -11   7   4        2.47        1.07      2.64 o
 -10   7   4       49.85       43.18      4.20 o
  -9   7   4      124.24      105.53      6.34 o
  -8   7   4        9.56        7.21      2.31 o
  -7   7   4       64.70       58.78      3.44 o
  -6   7   4       10.25       12.09      2.07 o
  -5   7   4      108.96      111.76      4.10 o
  -4   7   4       39.03       48.25      1.73 o
  -3   7   4      331.32      355.17      6.31 o
  -2   7   4      135.37      134.27      2.99 o
  -1   7   4       13.21       15.48      1.14 o
   0   7   4      168.09      188.13      2.96 o
   1   7   4      916.38      924.01     11.14 o
   2   7   4       90.02       87.30      1.95 o
   3   7   4       78.01       73.75      1.88 o
   4   7   4        6.31        4.75      1.37 o
   5   7   4       13.74       16.50      1.70 o
   6   7   4        1.81       -0.21      1.20 o
   7   7   4      417.78      408.86      8.92 o
   8   7   4       61.20       53.37      3.01 o
   9   7   4        4.27        5.08      1.83 o
  10   7   4        1.08       -0.67      2.75 o
  11   7   4       70.16       84.56      5.91 o
  12   7   4        0.15        1.77      3.40 o
 -12   8   4        0.14       -0.23      3.13 o
 -11   8   4        0.36       -1.14      2.36 o
 -10   8   4       33.79       42.17      4.24 o
  -9   8   4        0.27       -1.84      1.84 o
  -8   8   4       37.47       36.44      3.54 o
  -7   8   4       30.22       35.49      2.81 o
  -6   8   4      316.64      315.94      7.60 o
  -5   8   4      310.62      301.60      7.11 o
  -4   8   4      154.47      178.10      4.29 o
  -3   8   4       64.11       71.74      2.31 o
  -2   8   4       33.82       32.86      1.53 o
  -1   8   4      475.14      523.57      7.02 o
   0   8   4       36.54       31.83      1.20 o
   1   8   4       33.22       47.47      1.66 o
   2   8   4        1.87        0.83      0.66 o
   3   8   4        4.07        7.09      1.20 o
   4   8   4        3.29        1.98      0.97 o
   5   8   4       14.94       12.88      1.57 o
   6   8   4        8.85        9.73      1.56 o
   7   8   4      379.98      382.50      7.13 o
   8   8   4       14.59       15.95      1.97 o
   9   8   4       74.73       77.33      4.32 o
  10   8   4       24.89       27.48      4.97 o
  11   8   4       17.51       18.19      3.92 o
  12   8   4       15.12       24.33      7.28 o
 -12   9   4       27.93       26.94      4.26 o
 -11   9   4        0.01       -2.16      2.16 o
 -10   9   4        0.00       -2.01      2.01 o
  -9   9   4        4.54        2.27      2.14 o
  -8   9   4        0.67        2.53      2.05 o
  -7   9   4       31.96       25.42      2.64 o
  -6   9   4      188.43      172.34      5.39 o
  -5   9   4      307.17      290.09      7.02 o
  -4   9   4      652.18      643.42     10.37 o
  -3   9   4       44.87       53.01      2.30 o
  -2   9   4       58.46       48.41      1.88 o
  -1   9   4      174.85      169.40      3.02 o
   0   9   4        2.91        2.82      0.80 o
   1   9   4      808.72      827.37     11.12 o
   2   9   4      358.24      347.44      5.59 o
   3   9   4        3.26        3.11      0.98 o
   4   9   4        3.15        3.30      1.14 o
   5   9   4        5.58        9.41      1.45 o
   6   9   4      381.29      369.60      6.84 o
   7   9   4       13.99       10.99      1.78 o
   8   9   4        1.35        2.63      1.49 o
   9   9   4        3.98        3.87      2.22 o
  10   9   4       26.09       31.36      4.18 o
  11   9   4        1.21        4.43      3.31 o
 -12  10   4        4.14       -0.07      3.78 o
 -11  10   4        0.08        0.74      3.13 o
 -10  10   4      175.60      173.18      9.63 o
  -9  10   4       57.23       60.02      4.51 o
  -8  10   4        9.08        8.57      2.11 o
  -7  10   4      316.82      314.53      7.93 o
  -6  10   4      217.13      226.58      6.30 o
  -5  10   4      887.95      912.01     22.41 o
  -4  10   4      124.10      123.85      4.51 o
  -3  10   4      886.12      852.20     16.50 o
  -2  10   4       73.09       63.88      3.18 o
  -1  10   4      903.29      973.98     14.69 o
   0  10   4        4.15        4.10      1.04 o
   1  10   4       77.31       66.81      2.34 o
   2  10   4      120.05      132.16      3.11 o
   3  10   4      134.15      123.62      3.01 o
   4  10   4       38.53       30.04      2.01 o
   5  10   4       27.19       26.46      1.96 o
   6  10   4       71.09       62.17      2.75 o
   7  10   4        2.68        0.96      1.37 o
   8  10   4       65.49       75.85      3.31 o
   9  10   4        0.96        2.09      2.15 o
  10  10   4        1.48       -2.11      2.85 o
  11  10   4        0.76       -2.92      3.09 o
 -11  11   4        2.93       -2.75      3.30 o
 -10  11   4        1.44       -2.75      2.75 o
  -9  11   4        1.04       -0.75      2.75 o
  -8  11   4       16.81       11.05      2.98 o
  -7  11   4       49.51       44.81      4.99 o
  -6  11   4       22.20       15.88      3.31 o
  -5  11   4        0.50        1.24      1.93 o
  -4  11   4       15.33       19.91      2.41 o
  -3  11   4       85.56       87.33      5.40 o
  -2  11   4       44.87       44.69      2.88 o
  -1  11   4      102.23       92.57      3.85 o
   0  11   4       37.38       41.09      2.26 o
   1  11   4        0.25       -0.88      0.88 o
   2  11   4       61.85       56.15      2.14 o
   3  11   4       53.92       52.01      2.32 o
   4  11   4        0.96        0.39      1.23 o
   5  11   4        1.58        2.00      1.31 o
   6  11   4       18.07       19.47      1.97 o
   7  11   4       14.20       13.47      1.97 o
   8  11   4       20.26       21.40      3.21 o
   9  11   4        0.60       -1.71      2.64 o
  10  11   4       31.18       37.41      4.52 o
  11  11   4       63.21       73.83      5.97 o
 -11  12   4        1.72       -0.61      3.68 o
 -10  12   4       10.82       10.76      9.05 o
  -9  12   4        5.92        3.58      2.58 o
  -8  12   4        8.46       14.07      3.02 o
  -7  12   4        1.19        3.45      2.37 o
  -6  12   4       23.38       17.36      3.98 o
  -5  12   4       90.64       70.74      4.58 o
  -4  12   4       73.55       73.92      3.72 o
  -3  12   4      160.45      147.69      5.04 o
  -2  12   4      159.13      155.45      5.10 o
  -1  12   4      281.64      286.46      7.13 o
   0  12   4        6.38       10.41      1.99 o
   1  12   4       36.91       34.62      1.96 o
   2  12   4        7.83        9.24      1.32 o
   3  12   4      132.79      121.90      5.35 o
   4  12   4       40.22       46.38      2.72 o
   5  12   4      129.95      130.59      4.34 o
   6  12   4        1.52        0.88      2.18 o
   7  12   4       26.85       28.69      2.62 o
   8  12   4        0.13        2.57      2.81 o
   9  12   4       32.63       34.96      4.54 o
  10  12   4        3.23        8.17      4.61 o
  11  12   4       13.81       13.20      9.73 o
 -11  13   4       15.69       14.91      4.99 o
 -10  13   4        2.87        4.65      3.85 o
  -9  13   4        0.82       -2.27      2.44 o
  -8  13   4        3.39        2.66      2.45 o
  -7  13   4       16.98       17.27      5.04 o
  -6  13   4        2.11        1.83      2.14 o
  -5  13   4        5.19        1.64      2.08 o
  -4  13   4       14.23       11.55      2.55 o
  -3  13   4       74.89       79.38      3.94 o
  -2  13   4        5.31        3.57      1.97 o
  -1  13   4       10.13       11.11      2.12 o
   0  13   4        5.46        5.09      1.49 o
   1  13   4      398.19      419.05      6.77 o
   2  13   4       64.21       57.56      2.38 o
   3  13   4        3.64        4.15      1.40 o
   4  13   4       23.60       24.90      2.93 o
   5  13   4      210.78      233.87      6.02 o
   6  13   4        7.49        4.69      1.77 o
   7  13   4       77.38       77.59      3.81 o
   8  13   4       10.84       11.54      3.14 o
   9  13   4        8.99        6.38      3.50 o
  10  13   4       28.40       29.94      6.76 o
 -10  14   4        1.52        2.58      3.95 o
  -9  14   4        5.18        7.85      3.16 o
  -8  14   4        0.26       -0.20      2.34 o
  -7  14   4       20.57       21.96      3.47 o
  -6  14   4        9.15        9.14      2.72 o
  -5  14   4       33.35       33.01      3.78 o
  -4  14   4       14.90       21.00      3.00 o
  -3  14   4       88.13       91.10      4.30 o
  -2  14   4      303.79      304.59      7.76 o
  -1  14   4      207.10      201.75      6.14 o
   0  14   4       80.14       74.12      3.26 o
   1  14   4      133.51      133.90      3.91 o
   2  14   4       15.16       12.21      1.66 o
   3  14   4      268.21      260.71      5.64 o
   4  14   4        2.99        0.26      1.50 o
   5  14   4       53.64       46.77      3.01 o
   6  14   4        2.14        2.44      1.72 o
   7  14   4       21.95       21.37      3.11 o
   8  14   4       19.37       24.12      4.87 o
   9  14   4       72.60       78.42      6.04 o
  10  14   4        6.41        2.39      4.79 o
 -10  15   4       10.66       10.15      4.56 o
  -9  15   4        1.65        0.55      3.54 o
  -8  15   4       15.64       18.45      3.67 o
  -7  15   4        0.48        0.76      2.45 o
  -6  15   4       10.12       10.85      2.92 o
  -5  15   4       18.91       25.06      3.48 o
  -4  15   4       24.25       20.99      3.23 o
  -3  15   4        9.33        6.46      2.11 o
  -2  15   4       10.61        5.60      2.15 o
  -1  15   4       99.58      110.10      4.01 o
   0  15   4       53.18       55.71      2.97 o
   1  15   4        0.10       -1.09      1.51 o
   2  15   4       24.61       20.74      2.02 o
   3  15   4       48.60       34.41      2.34 o
   4  15   4      559.28      552.70     10.51 o
   5  15   4       24.51       20.31      2.47 o
   6  15   4       86.11       82.27      3.91 o
   7  15   4        8.51       10.52      2.78 o
   8  15   4       45.69       41.71      4.79 o
   9  15   4        2.52        2.87      3.50 o
  10  15   4        0.57       -0.02      4.81 o
 -10  16   4        0.02       -3.66      3.66 o
  -9  16   4        0.01        1.09      2.89 o
  -8  16   4        2.48       -2.47      2.47 o
  -7  16   4       30.26       23.38      3.79 o
  -6  16   4       15.45       11.35      3.03 o
  -5  16   4        0.20        0.75      2.28 o
  -4  16   4       43.68       45.24      4.16 o
  -3  16   4      106.16      110.98      4.83 o
  -2  16   4       13.60       13.49      3.20 o
  -1  16   4      137.45      133.98      4.99 o
   0  16   4      673.80      653.17     11.61 o
   1  16   4       12.04       16.78      2.06 o
   2  16   4       41.72       42.80      2.89 o
   3  16   4        0.32        0.58      1.44 o
   4  16   4      337.83      365.72     10.28 o
   5  16   4       11.14        9.89      3.25 o
   6  16   4        4.82        5.91      2.47 o
   7  16   4       37.75       30.89      8.65 o
   8  16   4        0.23       -0.78      3.26 o
   9  16   4       21.91       25.16      4.93 o
  -9  17   4       12.14        8.02      3.53 o
  -8  17   4       39.07       47.40      5.15 o
  -7  17   4        8.34        7.70      3.06 o
  -6  17   4       22.91       20.19      4.16 o
  -5  17   4        9.35       10.58      3.09 o
  -4  17   4        6.38        7.31      2.89 o
  -3  17   4      182.91      178.55      6.18 o
  -2  17   4      235.01      246.48      6.37 o
  -1  17   4      173.08      176.06      5.36 o
   0  17   4       87.93       92.18      3.95 o
   1  17   4      545.93      552.85      9.55 o
   2  17   4       20.12       19.63      2.92 o
   3  17   4       43.34       41.37      3.05 o
   4  17   4      232.77      240.47      6.56 o
   5  17   4        5.32        9.27      2.63 o
   6  17   4       11.53        8.75      2.70 o
   7  17   4        3.83        4.82      3.30 o
   8  17   4        0.07       -3.93      4.87 o
   9  17   4       26.04       22.71      4.84 o
  -9  18   4        0.43       -2.13      3.01 o
  -8  18   4        0.01        0.01      2.93 o
  -7  18   4       26.54       26.48      4.33 o
  -6  18   4       20.59       27.65      4.01 o
  -5  18   4       25.94       25.40      3.72 o
  -4  18   4      120.61      123.50      6.41 o
  -3  18   4        0.19       -0.31      1.61 o
  -2  18   4        1.76        2.84      1.82 o
  -1  18   4        5.46        3.87      1.87 o
   0  18   4       31.12       28.67      2.78 o
   1  18   4       20.50       18.42      3.41 o
   2  18   4       61.44       65.40      3.55 o
   3  18   4       84.17       83.39      4.01 o
   4  18   4        0.00        0.19      3.09 o
   5  18   4       14.71       14.18      3.00 o
   6  18   4        5.28        4.35      3.48 o
   7  18   4        0.04       -1.64      3.19 o
   8  18   4        1.37       -1.49      3.74 o
   9  18   4        1.86        1.60      5.02 o
  -8  19   4       10.50        7.76      3.57 o
  -7  19   4        0.19       -0.63      2.79 o
  -6  19   4       10.79       12.20      5.92 o
  -5  19   4        3.01        0.70      2.53 o
  -4  19   4        5.79        0.71      3.62 o
  -3  19   4        0.70        1.38      2.24 o
  -2  19   4       34.20       30.25      3.42 o
  -1  19   4        1.55        3.94      1.90 o
   0  19   4        0.06        4.28      1.76 o
   1  19   4       10.02       12.53      2.35 o
   2  19   4       18.10       17.91      2.95 o
   3  19   4       46.19       58.23      4.13 o
   4  19   4       28.75       33.79      7.37 o
   5  19   4       77.77       70.51      5.58 o
   6  19   4        1.43        3.89      3.56 o
   7  19   4        0.14        1.84      3.61 o
   8  19   4        0.00       -3.66      3.67 o
  -8  20   4        0.44       -3.30      4.99 o
  -7  20   4       12.18        7.08      3.60 o
  -6  20   4        0.58        0.05      2.75 o
  -5  20   4       14.49        6.86      8.37 o
  -4  20   4        2.44        0.78      2.72 o
  -3  20   4       55.95       59.38      4.70 o
  -2  20   4        2.38        1.07      2.38 o
  -1  20   4        8.24        5.68      2.45 o
   0  20   4       46.59       39.75      3.22 o
   1  20   4        2.34        2.11      2.36 o
   2  20   4       29.07       33.40      3.52 o
   3  20   4       50.43       55.31      5.11 o
   4  20   4       61.82       60.43      5.38 o
   5  20   4       11.25        6.96      3.76 o
   6  20   4        0.10        2.75      3.70 o
   7  20   4        2.48        4.28      3.99 o
  -7  21   4        0.47       -1.65      3.13 o
  -6  21   4       33.40       29.47      4.64 o
  -5  21   4       15.20       12.80      3.57 o
  -4  21   4       21.05       12.71      3.46 o
  -3  21   4       14.02       20.65      3.61 o
  -2  21   4        0.53        1.81      2.45 o
  -1  21   4        1.04       -1.97      2.14 o
   0  21   4       23.83       28.94      3.28 o
   1  21   4      116.77      125.09      5.64 o
   2  21   4       40.11       42.14      4.36 o
   3  21   4       17.28       17.30      4.03 o
   4  21   4       23.89       29.08      5.07 o
   5  21   4       11.64        9.53      5.70 o
   6  21   4        0.03       -0.63      3.63 o
   7  21   4        7.46        5.95      4.14 o
  -6  22   4        6.43       12.00      3.71 o
  -5  22   4       10.17       18.16      3.89 o
  -4  22   4       25.15       27.71      4.37 o
  -3  22   4        2.39        1.96      2.99 o
  -2  22   4        0.33        1.41      2.53 o
  -1  22   4        0.03       -2.24      2.30 o
   0  22   4        1.37       -0.85      2.47 o
   1  22   4        2.87        0.85      2.46 o
   2  22   4        8.99       10.25      3.02 o
   3  22   4        0.43        1.18      5.03 o
   4  22   4        0.89        5.56      3.63 o
   5  22   4        2.36       -3.52      3.52 o
   6  22   4        5.03        5.43      8.93 o
  -5  23   4        3.83        8.56      5.16 o
  -4  23   4       13.22        9.66      3.84 o
  -3  23   4       12.70       11.62      3.62 o
  -2  23   4        0.53       -3.26      3.26 o
  -1  23   4        6.63        7.05      3.85 o
   0  23   4        4.40       -1.00      4.24 o
   1  23   4        0.58        3.56      4.29 o
   2  23   4        4.81        1.26      4.36 o
   3  23   4        0.84        5.00      4.89 o
   4  23   4       18.65       18.55      5.83 o
   5  23   4        3.94        2.01      5.26 o
  -4  24   4        1.03        5.79      6.18 o
  -3  24   4        0.84       -1.41      4.73 o
  -2  24   4        3.76        0.80      3.79 o
  -1  24   4        3.18        6.04      4.05 o
   0  24   4        0.74       -1.67      7.44 o
   1  24   4        2.28        3.31      5.73 o
   2  24   4       21.05       23.28     10.08 o
   3  24   4       40.94       60.69      8.01 o
   4  24   4        0.16        4.90      5.17 o
  -2  25   4       22.24       24.98      5.99 o
  -1  25   4        0.19        0.00      6.18 o
   0  25   4        7.77        7.98      5.17 o
   1  25   4        2.65       13.50      7.90 o
   2  25   4        3.88       15.00      5.83 o
 -12   1   5       68.94      100.68      8.70 o
 -11   1   5       10.30        5.48      2.34 o
 -10   1   5        0.02        0.53      1.75 o
  -9   1   5        0.03        1.07      2.06 o
  -8   1   5      142.94      137.39      5.95 o
  -7   1   5      222.10      177.42      7.86 o
  -6   1   5      406.88      404.15     15.49 o
  -5   1   5      249.85      262.49     15.02 o
  -4   1   5        1.43        0.19      0.72 o
  -3   1   5      204.94      202.22      6.48 o
  -2   1   5     1067.59     1059.37     19.87 o
  -1   1   5        0.11       -1.09      1.09 o
   0   1   5       48.67       51.09      2.51 o
   1   1   5       69.36       61.92      3.16 o
   2   1   5      749.77      725.48     11.02 o
   3   1   5        1.49        0.94      0.50 o
   4   1   5       54.31       56.46      1.91 o
   5   1   5      299.33      276.84      6.23 o
   6   1   5       95.28       85.72      3.42 o
   7   1   5       44.73       44.05      2.83 o
   8   1   5       51.13       57.94      3.46 o
   9   1   5       32.58       31.44      5.18 o
  10   1   5       20.37       19.07      5.38 o
  11   1   5        9.55        7.56      4.70 o
  12   1   5        7.34        6.29      4.85 o
 -12   2   5       57.14       59.10      5.62 o
 -11   2   5      103.00      114.50      5.75 o
 -10   2   5        0.26        2.83      1.99 o
  -9   2   5       47.30       41.59      4.01 o
  -8   2   5       18.93       14.68      2.77 o
  -7   2   5      177.08      167.67      6.47 o
  -6   2   5       37.99       39.37      7.33 o
  -5   2   5      313.79      297.09     14.91 o
  -4   2   5      240.23      259.48      4.90 o
  -3   2   5      195.19      183.60      5.81 o
  -2   2   5      169.78      185.10      5.67 o
  -1   2   5     1031.27     1008.89     18.90 o
   0   2   5     1239.83     1281.26     23.13 o
   1   2   5      375.20      360.78      6.56 o
   2   2   5        3.36        4.25      1.11 o
   3   2   5        2.35        0.93      0.75 o
   4   2   5        0.27       -0.42      0.86 o
   5   2   5     1597.45     1465.55     20.37 o
   6   2   5      103.23       95.83      3.60 o
   7   2   5      204.50      221.65      6.13 o
   8   2   5       28.67       26.81      2.70 o
   9   2   5        1.53       -0.57      3.56 o
  10   2   5       56.54       51.67      6.15 o
  11   2   5        0.97       -1.03      4.05 o
  12   2   5        1.68       -4.27      4.27 o
 -12   3   5        0.05       -1.16      2.33 o
 -11   3   5       31.93       37.03      3.73 o
 -10   3   5        2.52        0.69      2.37 o
  -9   3   5        0.43       -0.08      1.88 o
  -8   3   5        3.83        8.28      2.39 o
  -7   3   5       53.64       42.51      3.66 o
  -6   3   5      471.56      445.71     11.18 o
  -5   3   5      713.19      660.59     16.32 o
  -4   3   5        3.18        3.32      0.89 o
  -3   3   5       21.34       14.62      1.48 o
  -2   3   5       70.03       75.39      3.84 o
  -1   3   5      258.71      266.36      6.94 o
   0   3   5      346.25      351.66      8.36 o
   1   3   5       96.51      102.53      3.44 o
   2   3   5       16.42       16.52      1.62 o
   3   3   5        2.32        2.91      0.74 o
   4   3   5      194.79      179.30      4.02 o
   5   3   5     1038.99      993.57     14.66 o
   6   3   5       13.39       18.02      1.94 o
   7   3   5        0.46        0.56      1.40 o
   8   3   5        3.81        3.84      1.80 o
   9   3   5        1.25        0.24      6.53 o
  10   3   5       49.13       38.03      8.13 o
  11   3   5        0.96       -2.06      4.29 o
  12   3   5        1.52       -6.18      6.18 o
 -12   4   5        8.17       11.31      2.93 o
 -11   4   5       10.03       13.48      2.77 o
 -10   4   5       29.72       28.28      3.72 o
  -9   4   5        2.61       -0.78      2.02 o
  -8   4   5       59.83       63.02      4.48 o
  -7   4   5        2.24        3.87      2.01 o
  -6   4   5      249.66      251.13      9.33 o
  -5   4   5      138.24      137.60      6.88 o
  -4   4   5       39.36       36.01      2.07 o
  -3   4   5       22.34       27.28      1.72 o
  -2   4   5      179.54      160.96      5.19 o
  -1   4   5       59.45       55.13      3.07 o
   0   4   5        6.77        4.68      1.47 o
   1   4   5        0.00        2.01      1.10 o
   2   4   5       72.43       85.15      2.07 o
   3   4   5      426.91      418.65      5.80 o
   4   4   5       55.63       49.38      2.29 o
   5   4   5      274.42      236.87      5.15 o
   6   4   5       28.88       21.89      2.16 o
   7   4   5       43.22       48.52      3.03 o
   8   4   5        1.51        1.39      1.74 o
   9   4   5       22.91       22.70      4.70 o
  10   4   5        6.19        2.34      4.17 o
  11   4   5        0.06       -2.91      3.97 o
 -12   5   5        7.77        8.09      2.75 o
 -11   5   5        1.23        0.25      2.59 o
 -10   5   5        0.40        2.03      2.41 o
  -9   5   5       55.38       50.97      4.35 o
  -8   5   5        6.89        3.27      2.79 o
  -7   5   5      227.84      201.80      8.77 o
  -6   5   5      185.05      175.30      5.72 o
  -5   5   5        1.52       -1.29      1.29 o
  -4   5   5        0.40       -0.75      0.99 o
  -3   5   5      397.07      388.54      6.28 o
  -2   5   5      170.85      172.59      3.49 o
  -1   5   5       17.16       21.52      2.16 o
   0   5   5       58.08       62.60      2.71 o
   1   5   5       21.70       19.40      1.37 o
   2   5   5       36.97       31.73      1.43 o
   3   5   5      165.01      166.95      3.28 o
   4   5   5        1.36        0.74      1.00 o
   5   5   5       16.08       14.84      1.66 o
   6   5   5        1.14        1.25      1.23 o
   7   5   5       59.90       53.10      3.13 o
   8   5   5       34.61       28.79      2.77 o
   9   5   5       97.95       86.26      6.80 o
  10   5   5        0.04        0.32      3.71 o
  11   5   5       29.25       28.16      6.53 o
 -12   6   5        0.35       -2.13      2.24 o
 -11   6   5        1.04       -1.32      2.47 o
 -10   6   5       21.03       26.30      3.70 o
  -9   6   5        0.00        1.92      2.14 o
  -8   6   5      120.95      119.73      5.74 o
  -7   6   5      191.69      175.95      6.65 o
  -6   6   5       84.79       83.25      6.31 o
  -5   6   5      209.03      217.66      6.13 o
  -4   6   5      189.26      211.21      6.29 o
  -3   6   5        9.42       11.28      1.48 o
  -2   6   5        0.07       -0.52      0.60 o
  -1   6   5       10.07        5.65      0.85 o
   0   6   5        0.31        0.31      0.53 o
   1   6   5      129.44      124.73      2.54 o
   2   6   5      109.44       96.10      2.61 o
   3   6   5       38.35       37.10      1.86 o
   4   6   5       11.80       13.69      1.48 o
   5   6   5      105.36      108.06      3.45 o
   6   6   5      122.03      123.69      3.86 o
   7   6   5       35.21       38.05      2.81 o
   8   6   5       32.34       30.05      3.47 o
   9   6   5       32.34       30.86      4.94 o
  10   6   5        4.45        0.96      3.97 o
  11   6   5       18.56       32.08      8.26 o
 -11   7   5       28.84       27.33      4.13 o
 -10   7   5       17.61       11.39      3.03 o
  -9   7   5        7.54        6.76      3.43 o
  -8   7   5        0.74        1.65      2.11 o
  -7   7   5       33.45       34.09      4.66 o
  -6   7   5       73.10       81.35      8.30 o
  -5   7   5        4.02        2.37      1.58 o
  -4   7   5      680.29      654.54     13.06 o
  -3   7   5       14.04       18.03      1.66 o
  -2   7   5       35.21       27.71      2.24 o
  -1   7   5       23.34       29.37      1.32 o
   0   7   5      460.27      424.94      5.58 o
   1   7   5      241.68      248.02      4.38 o
   2   7   5      275.66      269.56      5.54 o
   3   7   5       62.39       67.93      3.60 o
   4   7   5       68.63       56.56      2.38 o
   5   7   5       74.07       74.63      3.51 o
   6   7   5       13.27       13.08      1.80 o
   7   7   5       48.12       37.49      2.83 o
   8   7   5       14.13       16.60      4.17 o
   9   7   5        0.13        2.54      4.96 o
  10   7   5       13.22       16.01      3.64 o
  11   7   5        6.55        3.01      3.27 o
 -11   8   5       47.69       53.64      5.23 o
 -10   8   5        7.40        2.62      2.64 o
  -9   8   5       73.37       93.42      5.62 o
  -8   8   5       25.39       26.40      3.42 o
  -7   8   5       25.44       23.11      3.33 o
  -6   8   5      154.40      162.73      5.48 o
  -5   8   5      493.51      457.16      9.89 o
  -4   8   5     1465.09     1473.71     23.82 o
  -3   8   5      480.50      460.38      8.19 o
  -2   8   5        0.16       -0.29      0.98 o
  -1   8   5      652.60      628.49      9.12 o
   0   8   5      111.99      123.67      3.76 o
   1   8   5      224.77      237.30      4.54 o
   2   8   5      514.24      478.39      6.36 o
   3   8   5      391.52      354.46      6.00 o
   4   8   5       83.35       85.67      4.83 o
   5   8   5        0.02       -0.67      1.16 o
   6   8   5        8.06       11.67      1.85 o
   7   8   5        1.35        0.65      1.37 o
   8   8   5       19.22       18.26      3.34 o
   9   8   5        0.19        0.77      4.62 o
  10   8   5        6.86        6.93      3.20 o
  11   8   5        1.11       -0.49      3.18 o
 -11   9   5        6.51       10.00      4.13 o
 -10   9   5       42.06       34.75      5.67 o
  -9   9   5        3.72        1.73      3.16 o
  -8   9   5        2.70        4.91      2.58 o
  -7   9   5      103.43       97.04      7.05 o
  -6   9   5        6.65        1.28      3.49 o
  -5   9   5      503.64      452.43     11.97 o
  -4   9   5      105.67      102.83      5.44 o
  -3   9   5      544.92      526.63     10.61 o
  -2   9   5        0.53        2.03      1.40 o
  -1   9   5       16.47       14.86      2.82 o
   0   9   5       82.06       78.60      2.88 o
   1   9   5      182.66      171.11      4.73 o
   2   9   5        0.31        1.10      0.87 o
   3   9   5      142.03      126.61      3.14 o
   4   9   5      129.05      123.45      3.44 o
   5   9   5       45.34       51.67      2.48 o
   6   9   5      254.19      263.85      6.77 o
   7   9   5        1.65        0.68      1.37 o
   8   9   5        0.51       -2.22      2.22 o
   9   9   5        1.80       -1.41      2.72 o
  10   9   5        0.01       -0.91      3.00 o
  11   9   5        2.88       13.38      6.45 o
 -11  10   5        7.23        2.88      3.85 o
 -10  10   5        2.19        0.77      3.19 o
  -9  10   5        4.32        3.79      3.13 o
  -8  10   5        0.91       -2.21      2.34 o
  -7  10   5        0.02        2.08      2.43 o
  -6  10   5        1.32       -1.18      1.90 o
  -5  10   5       54.37       60.98      4.52 o
  -4  10   5        4.64       -0.04      1.84 o
  -3  10   5        0.74        0.31      1.65 o
  -2  10   5        0.95        0.85      1.45 o
  -1  10   5        2.17        1.20      1.13 o
   0  10   5       10.64       13.88      1.62 o
   1  10   5      102.31       95.42      3.40 o
   2  10   5        7.34        5.55      1.67 o
   3  10   5       40.14       41.19      2.18 o
   4  10   5      128.10      121.62      4.14 o
   5  10   5       14.56       13.84      2.14 o
   6  10   5        5.64        6.67      1.74 o
   7  10   5       10.97        9.83      2.33 o
   8  10   5       31.61       40.52      4.10 o
   9  10   5        8.18        3.87      5.15 o
  10  10   5        0.02        2.58      3.68 o
  11  10   5        1.85        9.85      8.25 o
 -11  11   5        0.43       -3.30      3.30 o
 -10  11   5        9.43        6.24      3.73 o
  -9  11   5       65.20       72.31      7.05 o
  -8  11   5       26.82       25.24      3.75 o
  -7  11   5       68.69       68.62      5.00 o
  -6  11   5        1.01        2.52      2.36 o
  -5  11   5       58.43       61.73      4.62 o
  -4  11   5        0.01        2.44      2.90 o
  -3  11   5       64.19       57.48      3.43 o
  -2  11   5      205.40      198.18      5.88 o
  -1  11   5        3.35        0.32      1.85 o
   0  11   5       63.11       50.69      2.57 o
   1  11   5       95.29       92.27      2.87 o
   2  11   5      235.22      227.92      4.91 o
   3  11   5       59.72       53.29      2.47 o
   4  11   5      441.94      415.22      7.50 o
   5  11   5      201.62      205.17      5.46 o
   6  11   5       25.25       24.27      2.37 o
   7  11   5        0.13       -0.72      2.36 o
   8  11   5       46.36       54.26      6.07 o
   9  11   5       28.40       30.65      8.70 o
  10  11   5        1.41        9.16      4.60 o
 -10  12   5        5.99       -0.74      3.46 o
  -9  12   5       34.72       32.56      4.42 o
  -8  12   5        3.31        2.70      3.25 o
  -7  12   5       19.61       26.52      3.78 o
  -6  12   5       58.07       59.94      4.75 o
  -5  12   5        0.82        1.18      2.08 o
  -4  12   5       56.53       68.53      4.69 o
  -3  12   5       46.53       49.88      3.29 o
  -2  12   5      345.80      340.16      8.22 o
  -1  12   5       28.07       25.09      3.07 o
   0  12   5       80.47       70.94      3.59 o
   1  12   5       74.44       70.52      2.53 o
   2  12   5        0.68        1.40      1.35 o
   3  12   5      496.54      481.90      8.25 o
   4  12   5      168.26      161.65      4.79 o
   5  12   5        5.94        8.54      1.80 o
   6  12   5        6.39        7.31      3.40 o
   7  12   5        0.13       -0.82      2.48 o
   8  12   5       38.94       46.48      4.71 o
   9  12   5        9.33        0.64      3.96 o
  10  12   5        0.68       -0.23      4.29 o
 -10  13   5       12.15       16.42      4.69 o
  -9  13   5        4.61        1.37      2.91 o
  -8  13   5        6.97        7.89      2.98 o
  -7  13   5        0.36        2.39      2.55 o
  -6  13   5       46.58       35.29      4.10 o
  -5  13   5      120.16      106.85      6.09 o
  -4  13   5       12.74       15.66      4.50 o
  -3  13   5      135.01      127.33      5.03 o
  -2  13   5      302.18      284.40      7.54 o
  -1  13   5        0.06       -1.30      1.60 o
   0  13   5       21.79       28.89      2.79 o
   1  13   5       12.13        7.07      1.39 o
   2  13   5       90.28       89.18      3.75 o
   3  13   5        9.70        8.99      1.56 o
   4  13   5       37.84       30.16      2.48 o
   5  13   5       11.87        9.76      1.94 o
   6  13   5       11.86       15.65      3.38 o
   7  13   5       15.73       17.02      3.66 o
   8  13   5        0.00        4.16      3.16 o
   9  13   5        1.77       -1.05      3.81 o
  10  13   5       13.04       11.26      5.12 o
 -10  14   5        0.04       -4.01      4.01 o
  -9  14   5       13.05       14.56      3.92 o
  -8  14   5       45.14       52.58      5.20 o
  -7  14   5        7.35        9.50      3.03 o
  -6  14   5       29.15       28.98      3.83 o
  -5  14   5        1.05        0.15      2.08 o
  -4  14   5        3.81       -0.51      2.02 o
  -3  14   5       44.54       44.64      7.40 o
  -2  14   5        7.15        8.82      2.27 o
  -1  14   5        1.86        2.41      1.91 o
   0  14   5      136.01      135.70      4.28 o
   1  14   5       96.59       89.15      3.00 o
   2  14   5       78.09       88.87      3.29 o
   3  14   5      161.61      157.23      4.99 o
   4  14   5       30.07       33.98      2.64 o
   5  14   5       28.59       25.31      3.02 o
   6  14   5       24.43       27.53      3.82 o
   7  14   5       14.04       21.12      3.88 o
   8  14   5        2.88        2.38      3.19 o
   9  14   5       17.17       21.76      5.83 o
  -9  15   5        6.85        1.48      3.30 o
  -8  15   5        1.73       -0.02      5.35 o
  -7  15   5       10.77        9.74      3.18 o
  -6  15   5        1.04        0.31      2.31 o
  -5  15   5       15.85       17.42      5.46 o
  -4  15   5        7.98        7.89      2.81 o
  -3  15   5        0.17       -1.41      2.05 o
  -2  15   5        1.10        1.19      1.91 o
  -1  15   5      176.56      172.10      6.91 o
   0  15   5       14.70       14.31      2.10 o
   1  15   5        3.14        2.80      1.68 o
   2  15   5        3.99        1.86      1.39 o
   3  15   5       73.21       74.71      4.13 o
   4  15   5        0.78        1.47      2.04 o
   5  15   5       32.79       42.66      4.49 o
   6  15   5        4.47        6.18      3.15 o
   7  15   5       12.50       14.73      3.70 o
   8  15   5       20.96       30.54      6.33 o
   9  15   5       36.05       40.18      7.22 o
  -9  16   5       14.00       20.61      4.39 o
  -8  16   5        7.15        6.12      3.66 o
  -7  16   5        0.52       -2.39      2.39 o
  -6  16   5       16.00       23.20      4.07 o
  -5  16   5        6.05        2.52      2.75 o
  -4  16   5        0.81        0.74      2.26 o
  -3  16   5        8.56        7.43      2.78 o
  -2  16   5        0.35        2.33      2.12 o
  -1  16   5       37.36       37.41      3.27 o
   0  16   5       30.16       31.18      2.67 o
   1  16   5       45.41       43.43      3.02 o
   2  16   5       82.39       92.79      3.56 o
   3  16   5       17.63       15.36      2.35 o
   4  16   5      180.19      180.29      7.71 o
   5  16   5       74.93       76.94      5.51 o
   6  16   5       14.46        9.49      3.34 o
   7  16   5        4.80        0.82      5.37 o
   8  16   5        0.50       -3.28      3.28 o
   9  16   5        9.26        9.35      5.48 o
  -8  17   5        5.20       11.58      3.57 o
  -7  17   5       46.86       41.08      4.80 o
  -6  17   5        8.87        9.23      3.09 o
  -5  17   5        0.31        0.94      2.40 o
  -4  17   5        9.20       11.17      3.60 o
  -3  17   5        0.13       -2.55      2.55 o
  -2  17   5        2.40       -0.37      2.14 o
  -1  17   5        5.83        3.55      2.58 o
   0  17   5        8.60       12.53      2.72 o
   1  17   5        0.41       -1.74      1.74 o
   2  17   5       50.46       45.81      4.63 o
   3  17   5        8.73       11.01      2.77 o
   4  17   5       61.96       63.06      5.14 o
   5  17   5       50.33       49.74      4.98 o
   6  17   5       21.40       22.68      4.10 o
   7  17   5       11.96       11.67      4.00 o
   8  17   5        3.69       -1.17      3.61 o
  -8  18   5        2.00       -2.37      3.10 o
  -7  18   5        0.01       -3.36      3.36 o
  -6  18   5        5.02        5.49      4.27 o
  -5  18   5       13.81       11.10      3.37 o
  -4  18   5        1.63       -0.64      4.15 o
  -3  18   5       10.64       10.25      3.16 o
  -2  18   5      103.31      105.83      5.24 o
  -1  18   5       15.99       10.67      2.75 o
   0  18   5        4.23        1.77      2.24 o
   1  18   5        2.45       -0.83      2.08 o
   2  18   5       18.82       19.21      3.08 o
   3  18   5       60.19       62.79      4.41 o
   4  18   5        9.18        7.79      3.44 o
   5  18   5      115.88      124.37      7.07 o
   6  18   5        8.11       11.79      4.04 o
   7  18   5        0.00        0.22      3.42 o
   8  18   5       11.40       12.57      8.81 o
  -7  19   5        0.65       -2.87      2.87 o
  -6  19   5        1.67       -0.66      2.83 o
  -5  19   5        1.69        6.15      3.13 o
  -4  19   5       16.04       12.02      3.42 o
  -3  19   5        2.73       -2.33      2.33 o
  -2  19   5        2.38        0.79      2.24 o
  -1  19   5        3.52        3.32      2.48 o
   0  19   5       18.51       15.69      3.44 o
   1  19   5       64.03       60.43      4.35 o
   2  19   5       52.83       52.40      4.16 o
   3  19   5        9.19       15.66      3.05 o
   4  19   5        1.48        2.66      3.21 o
   5  19   5       11.37       15.28      4.17 o
   6  19   5        6.68        7.46      3.82 o
   7  19   5        0.33       -0.16      3.74 o
  -7  20   5        3.57        6.20      3.49 o
  -6  20   5        3.73       -1.03      4.13 o
  -5  20   5       53.72       64.16      5.74 o
  -4  20   5       22.18       25.90      4.13 o
  -3  20   5        5.75        3.98      2.93 o
  -2  20   5        5.52        7.57      2.71 o
  -1  20   5       20.90       20.25      3.25 o
   0  20   5        0.01        1.13      2.37 o
   1  20   5       33.83       35.64      3.88 o
   2  20   5       50.70       55.92      5.06 o
   3  20   5       24.65       27.88      4.33 o
   4  20   5       28.98       38.69      5.01 o
   5  20   5        0.53        4.16      3.69 o
   6  20   5       10.37       10.64      4.22 o
  -6  21   5       16.58       18.27      6.30 o
  -5  21   5        8.90        9.96      3.81 o
  -4  21   5        0.20       -0.80      2.96 o
  -3  21   5        0.17        1.85      3.13 o
  -2  21   5        3.83       -0.01      2.82 o
  -1  21   5        0.19       -2.60      2.60 o
   0  21   5        0.73        1.22      2.44 o
   1  21   5        1.20        1.42      2.45 o
   2  21   5        0.15        0.02      3.05 o
   3  21   5        3.92        6.72      3.37 o
   4  21   5        5.83        8.56      5.97 o
   5  21   5        0.48       -3.37      4.79 o
  -5  22   5        0.31       -0.92      3.46 o
  -4  22   5        7.81       11.51      4.12 o
  -3  22   5       21.89       22.63      4.33 o
  -2  22   5        0.84       -2.47      2.64 o
  -1  22   5        1.86        1.29      5.11 o
   0  22   5       23.73       24.46      3.72 o
   1  22   5       19.65       25.31      3.97 o
   2  22   5        0.21       -1.53      2.57 o
   3  22   5       10.97       22.88      4.52 o
   4  22   5        0.11        1.22      3.89 o
  -4  23   5       18.71       30.51      4.85 o
  -3  23   5        2.62        2.41      3.33 o
  -2  23   5        6.68        8.60      3.62 o
  -1  23   5       11.34       17.96      3.53 o
   0  23   5        9.40       11.68      3.22 o
   1  23   5        0.13       -0.10      3.14 o
   2  23   5       23.64       29.80      4.02 o
   3  23   5        0.92        0.67      3.80 o
  -1  24   5        0.01        1.03      3.36 o
   0  24   5        0.09        0.00      5.61 o
   1  24   5        5.65       16.29      5.90 o
 -11   0   6       32.63       38.04      5.83 o
 -10   0   6       10.57       12.64      3.80 o
  -9   0   6       55.96       66.40     12.14 o
  -8   0   6       19.89       26.80      6.18 o
  -7   0   6      418.11      412.20     19.27 o
  -6   0   6       50.42       46.51      6.41 o
  -5   0   6      223.87      259.74     13.75 o
  -4   0   6     1508.10     1547.20     48.85 o
  -3   0   6      455.56      435.80     18.13 o
  -2   0   6        2.15        0.69      2.75 o
  -1   0   6      441.72      494.87     14.00 o
   0   0   6      123.37      122.66      5.81 o
   1   0   6       47.36       50.47      3.21 o
   2   0   6       35.13       25.93      3.36 o
   3   0   6      189.97      194.02      6.16 o
   4   0   6     2707.66     2448.42     50.99 o
   5   0   6      108.41       86.59      4.58 o
   6   0   6      268.44      265.00      9.31 o
   7   0   6       13.62       16.61      3.15 o
   8   0   6       10.47       13.06      5.73 o
   9   0   6      130.41      175.06     13.75 o
  10   0   6       47.38       50.40      8.93 o
  11   0   6       21.41       35.28      8.70 o
 -11   1   6       10.14       16.19      3.17 o
 -10   1   6        5.00        4.22      2.22 o
  -9   1   6       16.55       16.54      3.29 o
  -8   1   6        0.34        3.09      2.75 o
  -7   1   6       45.04       40.62      4.69 o
  -6   1   6       42.36       46.15      4.61 o
  -5   1   6      341.77      320.49     12.04 o
  -4   1   6        0.02        1.59      2.18 o
  -3   1   6      893.31      893.71     21.70 o
  -2   1   6      732.71      679.30     14.43 o
  -1   1   6       95.94       99.78      6.78 o
   0   1   6        2.11        1.19      1.43 o
   1   1   6       35.58       33.96      2.01 o
   2   1   6        5.21        5.97      1.32 o
   3   1   6      195.62      218.39      5.26 o
   4   1   6        0.00       -1.02      1.92 o
   5   1   6        2.01        1.83      1.19 o
   6   1   6       35.17       34.51      2.45 o
   7   1   6        8.17       11.29      1.99 o
   8   1   6       11.59        9.20      6.87 o
   9   1   6        4.62        3.38      4.81 o
  10   1   6        6.99        6.67      6.18 o
  11   1   6        9.68        8.48      5.18 o
 -11   2   6        1.84       -0.40      2.23 o
 -10   2   6        1.08        4.30      3.85 o
  -9   2   6       21.53       18.01      3.32 o
  -8   2   6       22.29       14.93      2.95 o
  -7   2   6        5.17        8.31      3.16 o
  -6   2   6       44.27       51.40      4.78 o
  -5   2   6        8.46       10.20      2.74 o
  -4   2   6       26.56       23.66      3.29 o
  -3   2   6        8.10        8.83      3.16 o
  -2   2   6       63.77       53.75      3.44 o
  -1   2   6        7.13        2.58      1.63 o
   0   2   6      440.35      417.64     17.97 o
   1   2   6        3.06        3.57      1.32 o
   2   2   6       11.74        9.75      1.65 o
   3   2   6        1.07        0.34      0.65 o
   4   2   6      173.04      155.73      5.19 o
   5   2   6        0.51        0.30      1.12 o
   6   2   6      152.98      149.73      4.73 o
   7   2   6       26.94       24.44      2.42 o
   8   2   6       22.21       19.37      4.54 o
   9   2   6        0.67       -3.78      3.78 o
  10   2   6        1.68        3.76      4.29 o
  11   2   6        2.60       -1.96      4.61 o
 -11   3   6        2.16        3.10      2.46 o
 -10   3   6       22.33       33.60      4.33 o
  -9   3   6       25.35       25.97      3.74 o
  -8   3   6        5.45        6.02      2.45 o
  -7   3   6        3.14        0.96      1.85 o
  -6   3   6      185.70      213.13      8.90 o
  -5   3   6        6.76        5.90      2.53 o
  -4   3   6       16.17       20.88      4.33 o
  -3   3   6      133.76      125.63      5.21 o
  -2   3   6      228.29      197.13      6.24 o
  -1   3   6       50.81       42.29      3.09 o
   0   3   6        0.31        2.23      1.52 o
   1   3   6       24.52       25.86      2.04 o
   2   3   6        1.72        4.22      1.41 o
   3   3   6        1.32       -0.26      0.93 o
   4   3   6       14.23        8.46      1.31 o
   5   3   6      137.59      127.00      4.07 o
   6   3   6       40.50       31.43      2.42 o
   7   3   6        1.19        9.66      3.97 o
   8   3   6       20.45       18.48      4.43 o
   9   3   6        2.57        3.17      3.80 o
  10   3   6       17.38       24.70      8.59 o
  11   3   6       58.29       53.75      7.08 o
 -11   4   6        2.79        3.24      2.93 o
 -10   4   6       12.81       14.63      4.33 o
  -9   4   6       11.53       15.53      3.17 o
  -8   4   6       81.19       82.59      5.64 o
  -7   4   6        5.23        5.09      2.22 o
  -6   4   6        5.65        7.76      2.26 o
  -5   4   6      217.06      201.01      6.27 o
  -4   4   6      296.39      293.05     12.76 o
  -3   4   6      242.87      230.47     10.12 o
  -2   4   6       68.24       60.82      4.40 o
  -1   4   6       16.09       14.08      2.17 o
   0   4   6       17.03       23.68      2.15 o
   1   4   6       42.77       44.43      2.59 o
   2   4   6        6.24        4.75      0.86 o
   3   4   6       75.68       82.29      2.88 o
   4   4   6       26.38       24.57      2.73 o
   5   4   6      220.64      195.78      5.13 o
   6   4   6      128.78      126.56      4.41 o
   7   4   6       47.24       40.69      5.01 o
   8   4   6        6.46        2.89      3.78 o
   9   4   6       15.78       17.31      4.94 o
  10   4   6       67.65       75.30     17.41 o
  11   4   6       32.82       36.32      6.31 o
 -11   5   6        4.25        5.32      4.17 o
 -10   5   6       15.52       17.94      3.61 o
  -9   5   6        3.50        3.22      2.41 o
  -8   5   6       38.97       35.47      3.91 o
  -7   5   6       11.98       11.08      3.37 o
  -6   5   6        0.32       -1.55      1.55 o
  -5   5   6       39.09       43.55      3.26 o
  -4   5   6       93.79       85.06      3.94 o
  -3   5   6        4.50        3.66      1.79 o
  -2   5   6      391.11      392.71      6.55 o
  -1   5   6        3.73        3.08      1.57 o
   0   5   6        2.61        2.04      1.49 o
   1   5   6       68.16       67.53      2.87 o
   2   5   6      576.73      555.59      9.19 o
   3   5   6       95.05       89.56      2.61 o
   4   5   6        8.98        7.14      1.31 o
   5   5   6       37.34       36.82      2.17 o
   6   5   6       89.30       76.64      3.48 o
   7   5   6        0.00       -1.87      3.16 o
   8   5   6       15.35       11.91      4.21 o
   9   5   6        3.81       -4.25      5.38 o
  10   5   6        0.95       -0.53      4.29 o
 -11   6   6        1.19        0.99      3.03 o
 -10   6   6       25.98       23.16      4.03 o
  -9   6   6       11.87        9.20      2.94 o
  -8   6   6        5.10        4.03      3.38 o
  -7   6   6       31.78       45.58      4.07 o
  -6   6   6        5.50        7.02      2.09 o
  -5   6   6        0.30        1.38      1.58 o
  -4   6   6       55.00       58.95      3.44 o
  -3   6   6       56.53       67.99      3.43 o
  -2   6   6       46.14       44.40      2.29 o
  -1   6   6      223.25      218.14      4.01 o
   0   6   6      114.50      112.11      2.41 o
   1   6   6       18.29       21.01      1.34 o
   2   6   6      189.03      165.70      3.81 o
   3   6   6        2.54        3.88      0.99 o
   4   6   6        2.39        1.58      1.10 o
   5   6   6      163.78      139.80      7.95 o
   6   6   6      125.31      126.80      4.46 o
   7   6   6       21.48       21.68      4.50 o
   8   6   6        5.90        0.01      3.88 o
   9   6   6        0.85        0.52      4.81 o
  10   6   6        0.59       -3.95      3.95 o
 -11   7   6        2.50        1.37      4.01 o
 -10   7   6       20.37       17.37      4.78 o
  -9   7   6        0.73        3.87      3.32 o
  -8   7   6        1.22        0.93      2.33 o
  -7   7   6        0.77       -0.62      1.81 o
  -6   7   6      157.39      152.17      5.59 o
  -5   7   6        0.05       -1.44      1.54 o
  -4   7   6       21.07       20.55      2.49 o
  -3   7   6       40.11       26.18      2.48 o
  -2   7   6      305.05      273.82      5.22 o
  -1   7   6        4.26        1.30      0.93 o
   0   7   6       23.69       20.73      1.41 o
   1   7   6        6.12        6.06      1.12 o
   2   7   6      103.41      105.52      3.54 o
   3   7   6        3.07        4.49      1.05 o
   4   7   6       45.31       41.33      2.48 o
   5   7   6        0.09        0.21      1.23 o
   6   7   6        0.51        0.23      1.48 o
   7   7   6        7.23        6.02      3.64 o
   8   7   6       48.02       50.27      7.22 o
   9   7   6        4.91        3.74      4.01 o
  10   7   6        0.30       -0.21      4.18 o
 -10   8   6        4.07        3.82      3.85 o
  -9   8   6        7.33       12.93      4.13 o
  -8   8   6        4.53        9.60      3.46 o
  -7   8   6        7.53        6.55      2.73 o
  -6   8   6        7.23        5.05      2.63 o
  -5   8   6       14.90       31.02      4.03 o
  -4   8   6      238.12      230.51     15.91 o
  -3   8   6        3.69        7.95      2.66 o
  -2   8   6        4.99        6.32      2.71 o
  -1   8   6       23.37       19.70      1.75 o
   0   8   6        3.71        1.54      1.06 o
   1   8   6        4.24        5.33      1.25 o
   2   8   6       44.07       51.80      2.87 o
   3   8   6        7.80        9.16      1.37 o
   4   8   6       22.25       24.33      1.82 o
   5   8   6        3.37        4.02      1.44 o
   6   8   6        5.52        3.75      2.55 o
   7   8   6        4.49        0.93      3.46 o
   8   8   6       28.31       30.22      8.20 o
   9   8   6        2.91        9.99      3.27 o
  10   8   6       27.44       43.17     11.36 o
 -10   9   6        0.35        3.05      3.88 o
  -9   9   6        3.21        6.32      6.53 o
  -8   9   6       10.66        8.54      3.48 o
  -7   9   6        0.83        4.85      3.57 o
  -6   9   6       98.98       88.99      5.64 o
  -5   9   6       15.77       23.94      3.51 o
  -4   9   6        8.84        8.29      2.82 o
  -3   9   6       64.30       70.06      4.66 o
  -2   9   6       56.93       59.51      3.44 o
  -1   9   6       26.44       24.02      2.26 o
   0   9   6       27.24       24.99      2.15 o
   1   9   6      108.96       98.04      3.16 o
   2   9   6       26.34       31.38      1.84 o
   3   9   6        9.37       13.30      1.49 o
   4   9   6      114.15      108.08      3.41 o
   5   9   6      125.90      130.81      4.23 o
   6   9   6        7.07        6.38      3.56 o
   7   9   6        7.98        6.46      3.89 o
   8   9   6       10.50       17.31      4.24 o
   9   9   6        3.14        5.04      3.59 o
  10   9   6        0.01        3.16      4.15 o
 -10  10   6        4.40        0.45      3.36 o
  -9  10   6        8.97       15.92      4.54 o
  -8  10   6       27.73       34.24      4.42 o
  -7  10   6       18.48       18.04      3.34 o
  -6  10   6       40.05       45.22      4.52 o
  -5  10   6      389.10      390.59     11.62 o
  -4  10   6      102.18       95.46      7.65 o
  -3  10   6      535.54      554.70     17.80 o
  -2  10   6      171.93      160.69      5.40 o
  -1  10   6       30.96       29.14      2.15 o
   0  10   6      131.74      136.11      4.07 o
   1  10   6        0.46       -1.04      1.04 o
   2  10   6       85.70       73.81      3.20 o
   3  10   6       46.95       39.03      2.21 o
   4  10   6        3.96        6.41      1.46 o
   5  10   6        0.93        2.02      1.48 o
   6  10   6        9.27       13.33      3.52 o
   7  10   6        7.68        9.89      3.73 o
   8  10   6       35.20       49.91      6.31 o
   9  10   6        0.13        1.41      4.35 o
  10  10   6        0.15       -2.14      4.29 o
 -10  11   6        0.04       -3.25      3.36 o
  -9  11   6       18.83       19.35      4.78 o
  -8  11   6       13.62        7.74      3.21 o
  -7  11   6        0.23        2.71      2.45 o
  -6  11   6       65.27       59.49      5.10 o
  -5  11   6      211.76      171.56      7.36 o
  -4  11   6        0.29       -1.64      2.17 o
  -3  11   6      813.45      715.65     16.72 o
  -2  11   6       92.34       76.38      3.99 o
  -1  11   6        0.07        0.56      1.65 o
   0  11   6       45.26       40.79      2.96 o
   1  11   6      313.49      286.91      6.58 o
   2  11   6        0.16       -0.52      1.12 o
   3  11   6       29.81       24.24      1.97 o
   4  11   6       13.49       14.94      1.76 o
   5  11   6        1.39        0.47      3.29 o
   6  11   6       18.37       23.37      4.48 o
   7  11   6       18.00       11.10      7.44 o
   8  11   6       83.66       94.72      7.77 o
   9  11   6        1.66        0.54      3.80 o
  -9  12   6       23.57       24.37      5.26 o
  -8  12   6        0.30        2.25      2.68 o
  -7  12   6       34.89       36.17      4.44 o
  -6  12   6       19.94       13.93      3.18 o
  -5  12   6       16.96        7.52      3.79 o
  -4  12   6       43.93       40.32      4.18 o
  -3  12   6       52.60       55.67      4.51 o
  -2  12   6        2.49        2.46      3.07 o
  -1  12   6        5.67        5.53      2.00 o
   0  12   6       29.50       27.20      2.28 o
   1  12   6       47.36       50.20      2.58 o
   2  12   6       54.46       48.78      2.56 o
   3  12   6      250.06      232.16      5.35 o
   4  12   6       18.02       12.99      2.07 o
   5  12   6        3.96        6.56      2.82 o
   6  12   6        4.21        4.07      3.04 o
   7  12   6        8.77       15.53      3.90 o
   8  12   6        1.59       -0.03      3.85 o
   9  12   6        0.26        1.51      4.15 o
  -9  13   6        2.48       -0.38      2.94 o
  -8  13   6        0.00       -2.53      2.53 o
  -7  13   6       25.70       27.41      4.84 o
  -6  13   6        9.45       11.75      3.10 o
  -5  13   6        4.78        0.94      2.41 o
  -4  13   6       16.82       11.61      2.94 o
  -3  13   6        1.32       -1.70      1.70 o
  -2  13   6        5.22        5.29      2.15 o
  -1  13   6        2.20       -0.20      1.83 o
   0  13   6        2.94        4.04      1.61 o
   1  13   6        2.92        3.25      1.37 o
   2  13   6        5.35        3.79      1.45 o
   3  13   6        0.51        1.35      1.34 o
   4  13   6       41.46       46.55      3.80 o
   5  13   6        2.97        3.14      3.79 o
   6  13   6        0.66        0.51      2.72 o
   7  13   6       95.65      110.91      6.49 o
   8  13   6       13.65        9.04      4.43 o
   9  13   6       12.41       12.14      6.87 o
  -9  14   6        0.10       -1.29      2.93 o
  -8  14   6        0.06       -1.53      4.34 o
  -7  14   6        5.80        4.82      2.89 o
  -6  14   6       57.94       48.80      4.90 o
  -5  14   6        0.67        1.03      2.54 o
  -4  14   6       31.69       29.78      3.96 o
  -3  14   6       15.11       14.34      3.53 o
  -2  14   6       53.57       47.31      6.56 o
  -1  14   6       16.77       15.04      2.56 o
   0  14   6       29.49       25.01      2.36 o
   1  14   6        2.46        3.22      1.42 o
   2  14   6       47.91       47.67      3.07 o
   3  14   6        7.12        8.83      2.49 o
   4  14   6       28.10       29.90      3.32 o
   5  14   6        0.37       -2.48      2.48 o
   6  14   6      122.25      127.74     10.50 o
   7  14   6        9.80       10.84      3.62 o
   8  14   6        1.67        1.57      6.87 o
  -8  15   6        2.67        4.74      3.32 o
  -7  15   6        9.14        7.84      3.26 o
  -6  15   6       55.40       62.09      5.55 o
  -5  15   6       16.60       13.06      3.29 o
  -4  15   6        0.02       -2.05      2.05 o
  -3  15   6        1.87        1.46      2.32 o
  -2  15   6        9.57        7.73      2.69 o
  -1  15   6       34.59       39.32      3.46 o
   0  15   6       20.73       18.55      3.37 o
   1  15   6      103.52      104.42      5.15 o
   2  15   6       21.84       18.46      3.70 o
   3  15   6       63.61       55.15      4.06 o
   4  15   6       96.54       84.88      5.76 o
   5  15   6        9.67       11.08      4.01 o
   6  15   6       20.30       21.42      3.97 o
   7  15   6       10.40       11.45      3.72 o
   8  15   6        2.79        8.27      5.08 o
  -8  16   6       32.45       30.33      4.84 o
  -7  16   6        4.50        9.59      4.76 o
  -6  16   6       17.47       16.68      3.79 o
  -5  16   6       36.78       44.95      4.82 o
  -4  16   6        9.12        7.56      3.04 o
  -3  16   6        3.12        4.35      2.68 o
  -2  16   6        8.84        5.57      2.73 o
  -1  16   6       23.75       24.76      3.19 o
   0  16   6        7.07        0.95      2.50 o
   1  16   6        3.76        6.28      2.38 o
   2  16   6        1.09        0.93      2.11 o
   3  16   6       12.67       12.19      2.86 o
   4  16   6       14.84       14.93      3.54 o
   5  16   6       10.79       15.16      3.65 o
   6  16   6       45.84       56.16      5.41 o
   7  16   6       12.01        9.09      3.72 o
  -7  17   6        0.34       -0.12      5.37 o
  -6  17   6       26.97       42.28      5.08 o
  -5  17   6        0.10        2.22      2.78 o
  -4  17   6        7.34        5.48      2.96 o
  -3  17   6        4.74        5.46      3.00 o
  -2  17   6       32.54       27.43      4.04 o
  -1  17   6       49.03       50.82      4.17 o
   0  17   6       19.42       22.21      3.77 o
   1  17   6        9.67        8.37      2.74 o
   2  17   6       24.59       24.39      3.37 o
   3  17   6      113.19      115.78      5.65 o
   4  17   6        8.59        6.56      3.42 o
   5  17   6        5.47        2.20      6.28 o
   6  17   6       55.35       59.66      5.68 o
   7  17   6        2.22        6.61      3.77 o
  -7  18   6        0.87        1.49      3.44 o
  -6  18   6        0.99        4.14      3.08 o
  -5  18   6        8.09       10.72      3.43 o
  -4  18   6        5.23        4.83      2.95 o
  -3  18   6       16.11       18.73      5.01 o
  -2  18   6        2.86        3.25      2.84 o
  -1  18   6       21.78       19.57      4.37 o
   0  18   6        0.85       -1.28      2.68 o
   1  18   6        0.01        1.69      2.34 o
   2  18   6        2.27        3.64      2.68 o
   3  18   6        0.01        4.50      2.55 o
   4  18   6       14.77       18.49      4.87 o
   5  18   6        3.39       10.67      3.64 o
   6  18   6       14.21       17.65      4.30 o
  -6  19   6       21.78       23.82      4.44 o
  -5  19   6        2.68        3.99      3.64 o
  -4  19   6       17.11       18.26      4.06 o
  -3  19   6       13.33       12.48      3.60 o
  -2  19   6       58.26       56.88      5.37 o
  -1  19   6        3.52        2.15      2.96 o
   0  19   6       11.57        9.15      3.34 o
   1  19   6        2.23        4.23      2.63 o
   2  19   6        1.12        2.94      2.51 o
   3  19   6        1.32       -0.11      4.89 o
   4  19   6       20.65       15.87      4.27 o
   5  19   6        4.14        4.98      3.76 o
   6  19   6       62.35       65.46      7.61 o
  -5  20   6       46.94       55.27      5.86 o
  -4  20   6       28.38       24.82      4.52 o
  -3  20   6        7.55       12.06      3.84 o
  -2  20   6        1.66       -1.97      2.77 o
  -1  20   6       17.74       13.24      4.01 o
   0  20   6       13.03       16.56      3.32 o
   1  20   6       14.02       15.54      3.36 o
   2  20   6       42.52       44.50      4.39 o
   3  20   6       28.83       36.30      4.18 o
   4  20   6        1.36       -2.63      3.36 o
   5  20   6        5.23        5.12      4.89 o
  -4  21   6        0.31        7.49      3.61 o
  -3  21   6        0.47        0.03      4.69 o
  -2  21   6        6.37        1.32      3.16 o
  -1  21   6       13.10       17.20      4.79 o
   0  21   6        1.42        3.59      2.75 o
   1  21   6        3.57        1.02      2.87 o
   2  21   6       17.19       19.02      3.72 o
   3  21   6       27.89       31.17      4.10 o
   4  21   6        6.47        3.86      4.80 o
  -2  22   6        1.36        5.51      3.96 o
  -1  22   6        6.37        8.80      3.50 o
   0  22   6        3.24        1.59      3.15 o
   1  22   6        0.30        0.81      3.30 o
   2  22   6        1.96        5.90      3.12 o
 -10   1   7       22.55       33.28      3.98 o
  -9   1   7        0.67        0.91      4.05 o
  -8   1   7       11.03        9.88      4.81 o
  -7   1   7       24.75       25.56      4.50 o
  -6   1   7       63.24       73.09      5.91 o
  -5   1   7       42.04       37.93      4.43 o
  -4   1   7        0.35       -0.05      2.75 o
  -3   1   7      275.50      239.16      9.16 o
  -2   1   7      203.28      175.98      7.58 o
  -1   1   7       14.54       14.71      2.63 o
   0   1   7      728.96      679.95     22.89 o
   1   1   7       73.21       68.34      3.10 o
   2   1   7       20.79       18.56      2.06 o
   3   1   7       32.69       33.86      2.88 o
   4   1   7      268.01      258.63      8.57 o
   5   1   7       14.87       16.10      1.84 o
   6   1   7       25.14       23.37      5.50 o
   7   1   7       29.89       20.25      4.61 o
   8   1   7       27.03       23.30      5.08 o
   9   1   7       11.68       10.18      4.76 o
  10   1   7       16.81       10.81      5.42 o
 -10   2   7        1.90       -1.89      2.72 o
  -9   2   7       15.42       13.44      3.31 o
  -8   2   7       40.87       42.59      4.48 o
  -7   2   7       13.01       17.36      4.13 o
  -6   2   7        0.18        2.98      2.75 o
  -5   2   7       75.30       67.92      5.41 o
  -4   2   7       32.75       29.08      3.89 o
  -3   2   7       45.23       40.09      3.53 o
  -2   2   7      170.42      158.74      6.13 o
  -1   2   7      816.23      764.22     16.28 o
   0   2   7      148.59      132.62      4.66 o
   1   2   7       21.74       20.89      2.11 o
   2   2   7       15.79       16.81      2.06 o
   3   2   7      689.45      656.20     11.80 o
   4   2   7      795.48      778.60     13.29 o
   5   2   7       42.04       41.13      2.46 o
   6   2   7      108.35      106.76      6.96 o
   7   2   7       21.83       20.76      8.93 o
   8   2   7       14.23        9.62      4.21 o
   9   2   7       30.40       45.85     12.26 o
  10   2   7       51.83       60.02      7.04 o
 -10   3   7       11.13       10.33      3.95 o
  -9   3   7        0.18        0.86      2.44 o
  -8   3   7        7.62        6.25      2.62 o
  -7   3   7      102.37      129.81      6.56 o
  -6   3   7       18.70       24.05      4.20 o
  -5   3   7       17.45       15.41      3.46 o
  -4   3   7        1.80       -1.22      1.87 o
  -3   3   7      132.24      125.11      5.58 o
  -2   3   7      350.41      336.68      9.28 o
  -1   3   7       33.58       29.31      3.18 o
   0   3   7      239.67      227.93      6.20 o
   1   3   7        0.36       -1.28      1.28 o
   2   3   7      146.43      132.11      5.44 o
   3   3   7      162.48      153.63      4.08 o
   4   3   7       82.92       80.37      3.05 o
   5   3   7       18.37       17.65      2.05 o
   6   3   7       87.46       96.46      9.16 o
   7   3   7       49.41       35.64      5.09 o
   8   3   7        0.04       -0.73      3.64 o
   9   3   7        0.60       -5.61      5.61 o
  10   3   7        0.03       -6.41      6.41 o
 -10   4   7       48.27       55.30      5.64 o
  -9   4   7        2.38        4.91      3.02 o
  -8   4   7        0.21       -0.71      2.28 o
  -7   4   7       11.73       12.37      3.04 o
  -6   4   7        2.49        3.80      2.36 o
  -5   4   7        7.88        8.33      2.46 o
  -4   4   7       23.91       20.20      2.95 o
  -3   4   7        0.02        1.46      1.81 o
  -2   4   7        9.76        8.19      2.28 o
  -1   4   7       49.08       45.00      3.49 o
   0   4   7       80.63       82.36      4.60 o
   1   4   7        0.06        3.23      1.47 o
   2   4   7        4.47        8.12      2.06 o
   3   4   7       72.89       72.12      3.60 o
   4   4   7       57.52       58.82      2.99 o
   5   4   7        0.03       -0.17      1.37 o
   6   4   7       15.04       11.95      4.58 o
   7   4   7        6.53       -0.34      3.62 o
   8   4   7       22.71       18.86      4.53 o
   9   4   7        2.97       -4.07      4.07 o
 -10   5   7        0.10       -3.08      3.08 o
  -9   5   7        5.44        7.56      3.08 o
  -8   5   7        2.56        3.40      2.67 o
  -7   5   7       10.21        9.82      2.96 o
  -6   5   7        1.31        1.55      2.24 o
  -5   5   7       36.12       41.34      3.43 o
  -4   5   7      149.13      152.87      5.50 o
  -3   5   7        7.97        6.64      2.24 o
  -2   5   7       99.79       84.26      3.01 o
  -1   5   7        1.62        3.50      2.20 o
   0   5   7      321.29      292.88      7.09 o
   1   5   7      215.07      228.65      6.62 o
   2   5   7        3.25        3.35      1.12 o
   3   5   7       36.35       45.12      2.42 o
   4   5   7       57.51       50.61      2.45 o
   5   5   7       12.09       14.24      2.02 o
   6   5   7       28.03       13.91      4.07 o
   7   5   7       60.94       53.02      5.61 o
   8   5   7        0.09       -1.00      4.01 o
   9   5   7        0.94        1.98      4.45 o
 -10   6   7        0.30        3.23      3.91 o
  -9   6   7        3.02       -2.06      3.19 o
  -8   6   7        0.05        2.11      3.16 o
  -7   6   7        1.05        0.12      4.01 o
  -6   6   7       62.48       63.69      6.86 o
  -5   6   7       42.15       43.66      4.40 o
  -4   6   7       58.90       52.03      4.47 o
  -3   6   7      108.83      105.73      5.68 o
  -2   6   7       59.09       59.17      2.90 o
  -1   6   7      138.55      127.63      3.87 o
   0   6   7       78.18       65.21      3.30 o
   1   6   7       16.06       15.50      1.40 o
   2   6   7        8.59        6.25      1.35 o
   3   6   7        0.41        0.47      0.94 o
   4   6   7        1.14       -0.35      1.75 o
   5   6   7        0.53        0.73      1.81 o
   6   6   7       15.26       15.65      4.27 o
   7   6   7       25.45       21.85      4.54 o
   8   6   7        0.12       -3.39      3.39 o
   9   6   7        1.64       -5.89      8.36 o
 -10   7   7        1.47       -2.38      3.36 o
  -9   7   7       33.59       53.52      8.70 o
  -8   7   7        0.03        1.58      3.21 o
  -7   7   7       30.49       44.81      8.93 o
  -6   7   7       36.92       40.54      4.57 o
  -5   7   7       39.90       32.04      4.26 o
  -4   7   7      115.84      110.98      5.99 o
  -3   7   7       15.15       10.97      2.66 o
  -2   7   7      154.47      148.57      6.28 o
  -1   7   7      109.13      109.85      3.46 o
   0   7   7       44.35       52.21      2.66 o
   1   7   7       49.66       48.34      2.74 o
   2   7   7      180.74      168.31      5.10 o
   3   7   7        0.91        1.04      1.36 o
   4   7   7       16.47       11.97      1.75 o
   5   7   7       59.92       41.24      7.56 o
   6   7   7       36.81       46.96      8.48 o
   7   7   7       29.40       37.34      7.79 o
   8   7   7        0.95        6.41      6.41 o
   9   7   7        1.98        2.29      6.64 o
  -9   8   7       39.97       44.10     12.26 o
  -8   8   7       39.33       56.55      8.13 o
  -7   8   7       12.66       14.58      3.60 o
  -6   8   7        2.67       -0.17      2.49 o
  -5   8   7       17.65        7.10      2.63 o
  -4   8   7      264.13      271.85      9.30 o
  -3   8   7      145.95      140.90      6.43 o
  -2   8   7      332.65      330.91      7.92 o
  -1   8   7      174.70      168.81      4.60 o
   0   8   7       38.21       37.67      2.25 o
   1   8   7      521.63      521.48     10.70 o
   2   8   7       66.02       63.24      3.30 o
   3   8   7       26.19       25.44      1.96 o
   4   8   7        6.07        3.67      1.65 o
   5   8   7        8.92       14.79      3.74 o
   6   8   7       74.20       52.24      8.48 o
   7   8   7       19.31       15.35      6.41 o
   8   8   7        2.67        7.81      3.64 o
   9   8   7       13.95       27.36      5.32 o
  -9   9   7       12.26       13.29      8.48 o
  -8   9   7        4.10        4.71      3.71 o
  -7   9   7       10.88       15.51      3.58 o
  -6   9   7        5.05        2.28      3.30 o
  -5   9   7       58.86       44.00      4.56 o
  -4   9   7       55.74       58.96      4.97 o
  -3   9   7      168.40      158.55      7.03 o
  -2   9   7        3.79        0.65      2.44 o
  -1   9   7       32.35       35.30      2.36 o
   0   9   7       19.79       14.43      1.79 o
   1   9   7       33.88       36.90      3.51 o
   2   9   7       50.73       48.67      2.23 o
   3   9   7        0.06        2.90      1.19 o
   4   9   7       14.41       13.05      1.95 o
   5   9   7        0.41        2.95      2.49 o
   6   9   7        1.23        4.51      3.08 o
   7   9   7        5.31       10.31      3.58 o
   8   9   7        0.47        9.76      3.71 o
   9   9   7        1.57        5.37      4.06 o
  -9  10   7        2.28        0.75      3.80 o
  -8  10   7       12.06       15.54      4.78 o
  -7  10   7        5.73        9.39      3.31 o
  -6  10   7       11.44        2.83      2.72 o
  -5  10   7       27.52       25.21      3.89 o
  -4  10   7        0.65        1.53      2.38 o
  -3  10   7        2.86       -0.21      2.20 o
  -2  10   7       29.03       32.71      3.84 o
  -1  10   7        0.01        1.12      1.41 o
   0  10   7       63.91       57.74      4.65 o
   1  10   7       43.02       44.54      2.77 o
   2  10   7        0.06       -1.04      1.25 o
   3  10   7        4.84        8.37      1.91 o
   4  10   7       56.82       54.55      3.97 o
   5  10   7       22.67       29.33      3.94 o
   6  10   7        3.69        9.95      3.85 o
   7  10   7       32.18       35.63     10.54 o
   8  10   7        8.77        4.16      3.85 o
  -9  11   7        1.53        3.41      4.29 o
  -8  11   7        0.52        0.10      3.05 o
  -7  11   7        5.49        4.42      4.84 o
  -6  11   7        0.78        3.94      2.81 o
  -5  11   7       17.32       13.98      3.29 o
  -4  11   7       19.01       25.88      3.86 o
  -3  11   7       70.28       87.88      5.56 o
  -2  11   7        6.43        8.72      3.03 o
  -1  11   7        7.35        4.59      1.61 o
   0  11   7      179.21      199.00      6.90 o
   1  11   7        9.54        8.79      1.87 o
   2  11   7       39.37       32.88      2.62 o
   3  11   7       88.87       80.77      4.53 o
   4  11   7       12.03        8.00      2.42 o
   5  11   7       17.81       27.09      3.82 o
   6  11   7       28.89       34.29      5.32 o
   7  11   7        0.00        4.22      5.15 o
   8  11   7        3.50        3.15      4.06 o
  -8  12   7       26.84       28.90      4.71 o
  -7  12   7        9.75        7.74      3.27 o
  -6  12   7       45.45       42.88      4.84 o
  -5  12   7       15.15       14.61      3.33 o
  -4  12   7       12.81       10.25      3.39 o
  -3  12   7        3.68        4.43      2.48 o
  -2  12   7       71.62       78.81      5.94 o
  -1  12   7        0.24       -0.31      1.93 o
   0  12   7        8.96       10.88      2.92 o
   1  12   7      172.78      174.96      6.13 o
   2  12   7       41.32       39.36      3.55 o
   3  12   7       20.53       23.10      3.01 o
   4  12   7        2.46        2.23      2.11 o
   5  12   7       60.58       72.47      8.60 o
   6  12   7       10.25       11.41      4.29 o
   7  12   7        0.03        6.28      7.33 o
   8  12   7       73.54       82.65      8.02 o
  -8  13   7        7.86       12.80      3.80 o
  -7  13   7        0.19       -0.74      2.87 o
  -6  13   7        0.19       -1.52      2.63 o
  -5  13   7       45.08       44.87      5.99 o
  -4  13   7        0.39        3.32      3.00 o
  -3  13   7        0.02        1.12      2.75 o
  -2  13   7       76.54       79.82      5.46 o
  -1  13   7        2.23        2.83      2.16 o
   0  13   7       13.13       11.62      2.92 o
   1  13   7        0.20        0.75      2.06 o
   2  13   7        1.10        1.40      2.11 o
   3  13   7       57.42       51.73      4.04 o
   4  13   7        0.76        3.43      2.24 o
   5  13   7       13.63       17.13      4.82 o
   6  13   7        4.06        9.48      3.27 o
   7  13   7       14.66       24.49      5.67 o
  -7  14   7        8.69        7.83      3.44 o
  -6  14   7        4.49        5.05      3.24 o
  -5  14   7        6.30       -0.88      3.34 o
  -4  14   7       18.19       22.62      3.94 o
  -3  14   7        0.60       -1.99      2.36 o
  -2  14   7        1.83       -0.17      2.42 o
  -1  14   7        9.05        4.20      3.06 o
   0  14   7        0.38       -0.15      2.41 o
   1  14   7       19.44       23.27      3.28 o
   2  14   7       11.97       14.40      2.81 o
   3  14   7       13.51       13.20      2.74 o
   4  14   7        1.83        0.50      2.81 o
   5  14   7       19.61       18.31      3.99 o
   6  14   7        7.20       12.02      6.34 o
   7  14   7       14.56        3.86      5.84 o
  -7  15   7        6.13       -0.90      3.51 o
  -6  15   7        2.61        2.91      3.44 o
  -5  15   7        6.00        1.14      2.74 o
  -4  15   7       26.42       25.97      4.16 o
  -3  15   7       20.51       25.68      3.97 o
  -2  15   7       15.86       13.11      3.25 o
  -1  15   7        0.65        8.02      4.92 o
   0  15   7       20.67       16.75      3.05 o
   1  15   7        3.97       -0.64      2.13 o
   2  15   7        3.43        5.52      2.54 o
   3  15   7        4.72        1.69      2.35 o
   4  15   7        0.86        2.11      2.98 o
   5  15   7        8.74        8.36      5.43 o
   6  15   7       35.67       37.72      4.89 o
  -6  16   7        3.24       -2.92      2.92 o
  -5  16   7        0.01       -2.75      2.75 o
  -4  16   7        0.90       -1.55      2.80 o
  -3  16   7       14.19       10.10      4.53 o
  -2  16   7        0.22        0.23      2.59 o
  -1  16   7       12.23       11.11      4.70 o
   0  16   7       11.40        9.94      3.11 o
   1  16   7       38.95       38.03      3.91 o
   2  16   7        1.95        2.95      2.40 o
   3  16   7       23.03       30.73      3.82 o
   4  16   7        6.61        5.59      4.61 o
   5  16   7       36.31       44.29      5.33 o
   6  16   7        6.69        9.85      3.82 o
  -6  17   7        0.07       -1.21      3.06 o
  -5  17   7        0.13        3.55      3.13 o
  -4  17   7       15.30       19.30      3.97 o
  -3  17   7       19.00       23.45      4.16 o
  -2  17   7       19.23       24.64      4.05 o
  -1  17   7        2.64        2.79      3.52 o
   0  17   7        1.94        2.17      2.50 o
   1  17   7        0.00       -0.33      3.10 o
   2  17   7        3.87        6.06      2.68 o
   3  17   7        0.18        1.60      2.57 o
   4  17   7       14.17       23.02      4.83 o
   5  17   7       13.68       21.55      4.62 o
  -5  18   7       33.61       42.69      5.38 o
  -4  18   7        0.00       -2.64      3.03 o
  -3  18   7        1.54       -2.85      2.85 o
  -2  18   7        1.70        2.10      3.39 o
  -1  18   7        0.31        6.13      3.78 o
   0  18   7       15.07       15.00      3.28 o
   1  18   7       11.75        8.53      2.98 o
   2  18   7        0.55        4.14      2.82 o
   3  18   7        7.97        7.16      2.92 o
   4  18   7        1.26       -2.06      4.10 o
  -4  19   7        4.47        5.40      4.40 o
  -3  19   7        0.30        0.26      3.08 o
  -2  19   7        2.91        3.80      3.85 o
  -1  19   7        0.20        6.67      6.76 o
   0  19   7        1.53       -1.58      2.78 o
   1  19   7        2.84        3.38      2.71 o
   2  19   7       46.65       55.25      4.84 o
   3  19   7       28.76       36.18      7.21 o
  -2  20   7        8.21        5.54      4.07 o
  -1  20   7       21.15       22.08      5.97 o
   0  20   7        0.02       -0.02      3.40 o
   1  20   7        4.94       -1.56      2.84 o
   2  20   7        4.53        9.19      3.30 o
  -9   0   8       55.56       66.24      7.90 o
  -8   0   8        3.53        0.00      5.04 o
  -7   0   8      101.48      110.44     11.23 o
  -6   0   8        4.86        8.70      5.27 o
  -5   0   8        6.23        8.02      4.58 o
  -4   0   8       16.06       18.78      5.04 o
  -3   0   8       29.47       24.74      5.96 o
  -2   0   8      137.20      142.31     10.54 o
  -1   0   8       51.88       47.88      6.41 o
   0   0   8       31.24       33.84      4.21 o
   1   0   8      468.10      422.22     13.38 o
   2   0   8       23.06       18.07      4.81 o
   3   0   8       22.60       13.06      5.04 o
   4   0   8       61.54       54.03      4.01 o
   5   0   8       21.39       24.28      6.41 o
   6   0   8       17.35       11.68      5.73 o
   7   0   8       28.95       27.49      7.56 o
   8   0   8       32.74       34.82      8.48 o
  -9   1   8        0.00        4.76      3.09 o
  -8   1   8        7.23       13.94      3.47 o
  -7   1   8        0.21       -0.54      3.23 o
  -6   1   8       38.15       48.49      5.59 o
  -5   1   8       25.31       35.26      8.13 o
  -4   1   8       30.85       37.87      4.69 o
  -3   1   8        1.55        1.47      2.83 o
  -2   1   8       50.26       50.44      4.92 o
  -1   1   8        0.10        0.29      2.34 o
   0   1   8       71.80       67.62      3.40 o
   1   1   8       81.88       85.63      3.72 o
   2   1   8       10.65       10.04      2.03 o
   3   1   8       43.26       39.59      3.88 o
   4   1   8        1.00        1.97      1.65 o
   5   1   8       10.33        8.38      3.64 o
   6   1   8       14.76        4.84      7.10 o
   7   1   8        0.38        3.07      6.30 o
   8   1   8       22.59       27.85      5.64 o
  -9   2   8        8.87       13.95      3.82 o
  -8   2   8        3.18        3.59      3.04 o
  -7   2   8        4.20        4.41      3.48 o
  -6   2   8       23.02       26.30      4.60 o
  -5   2   8        5.72       10.51      3.32 o
  -4   2   8       20.57       18.66      3.78 o
  -3   2   8        9.93       12.48      3.24 o
  -2   2   8        0.09       -3.20      3.20 o
  -1   2   8        2.89        0.00      2.81 o
   0   2   8       12.49        9.53      1.98 o
   1   2   8        4.08        4.49      1.79 o
   2   2   8      118.46      110.90      4.93 o
   3   2   8        2.06        1.68      1.19 o
   4   2   8        0.64        1.83      1.20 o
   5   2   8        4.06        6.95      3.64 o
   6   2   8       47.80       39.99     10.19 o
   7   2   8        6.19        8.62      5.38 o
   8   2   8       13.38       16.46      5.05 o
  -9   3   8       14.42       14.28      3.87 o
  -8   3   8       57.67       75.18      7.28 o
  -7   3   8       75.75       78.25      5.70 o
  -6   3   8        0.01        0.71      2.24 o
  -5   3   8       90.10      100.78      7.56 o
  -4   3   8        0.42        0.34      3.09 o
  -3   3   8        6.18        6.44      2.51 o
  -2   3   8       28.79       23.61      3.27 o
  -1   3   8        9.39       10.79      2.51 o
   0   3   8       14.14        9.34      1.94 o
   1   3   8      165.65      163.96      4.96 o
   2   3   8        1.67        3.10      1.78 o
   3   3   8       69.82       66.47      3.05 o
   4   3   8       30.89       34.30      3.90 o
   5   3   8       16.52       22.59      4.29 o
   6   3   8       49.61       51.00      5.74 o
   7   3   8        0.59       -2.26      6.18 o
   8   3   8        0.13       -4.20      4.20 o
  -9   4   8        1.79       -1.48      3.55 o
  -8   4   8        1.58        1.47      3.62 o
  -7   4   8        8.31       16.33      4.35 o
  -6   4   8        0.72        2.31      2.41 o
  -5   4   8       27.46       30.55      3.79 o
  -4   4   8       23.83       27.61      7.56 o
  -3   4   8       58.15       53.69      4.40 o
  -2   4   8       36.64       39.51      7.05 o
  -1   4   8        3.01        1.86      1.81 o
   0   4   8       40.12       36.94      3.04 o
   1   4   8       42.16       40.63      2.89 o
   2   4   8      175.41      163.28      5.06 o
   3   4   8       12.92       12.98      1.83 o
   4   4   8        4.35        2.08      1.73 o
   5   4   8        0.69        3.18      3.55 o
   6   4   8       49.88       44.76      5.42 o
   7   4   8        5.37       -0.78      9.16 o
   8   4   8        2.40        0.15      5.73 o
  -8   5   8        0.69        3.01      3.85 o
  -7   5   8       16.69       25.50      5.08 o
  -6   5   8      109.80      127.45      8.66 o
  -5   5   8       25.74       30.51      4.92 o
  -4   5   8        7.47       11.73      3.02 o
  -3   5   8        8.15        9.53      3.22 o
  -2   5   8       15.22       13.36      1.62 o
  -1   5   8       72.77       75.17      6.06 o
   0   5   8        7.36        4.05      3.78 o
   1   5   8      210.27      201.57      7.58 o
   2   5   8      184.79      190.66      4.83 o
   3   5   8       54.62       54.76      2.88 o
   4   5   8       18.38       18.19      2.52 o
   5   5   8       57.06       61.69      5.90 o
   6   5   8       33.56       27.59      4.94 o
   7   5   8       10.28       15.14      4.70 o
   8   5   8       53.19       43.30      8.71 o
  -8   6   8       67.44       87.58      8.24 o
  -7   6   8        5.08        9.28      4.04 o
  -6   6   8        3.07        1.64      3.06 o
  -5   6   8       34.21       50.10      4.89 o
  -4   6   8      115.43      122.45      7.27 o
  -3   6   8        0.95        4.73      2.48 o
  -2   6   8        4.73        4.35      1.47 o
  -1   6   8       49.31       52.22      2.70 o
   0   6   8       33.98       37.22      2.32 o
   1   6   8        2.36        4.59      1.51 o
   2   6   8        0.24        2.66      1.48 o
   3   6   8        0.53        3.40      2.08 o
   4   6   8       14.85       10.31      5.27 o
   5   6   8       15.12       21.53      6.18 o
   6   6   8        0.04       -2.06      5.04 o
   7   6   8        0.08       -5.27      5.27 o
   8   6   8        4.51        7.56      6.41 o
  -8   7   8        2.84        8.12      6.18 o
  -7   7   8       19.62       19.81      5.61 o
  -6   7   8        0.12        0.95      3.08 o
  -5   7   8       72.87       77.97      5.79 o
  -4   7   8        0.00       -2.26      2.26 o
  -3   7   8        5.56        9.26      2.89 o
  -2   7   8        8.08        7.09      2.05 o
  -1   7   8       56.48       57.10      3.12 o
   0   7   8        4.39        2.52      1.68 o
   1   7   8      169.09      165.67      6.25 o
   2   7   8       33.80       39.49      5.59 o
   3   7   8        6.25        7.17      1.68 o
   4   7   8      113.66      146.41     12.60 o
   5   7   8        4.01        2.98      5.27 o
   6   7   8        7.22       16.03      6.87 o
   7   7   8        1.30       -3.89      5.96 o
   8   7   8        2.93        6.87      6.87 o
  -8   8   8        8.63        9.29      4.36 o
  -7   8   8       20.10       21.74      7.44 o
  -6   8   8        0.04       -2.45      2.45 o
  -5   8   8        0.43       -0.70      2.53 o
  -4   8   8        2.08        2.31      2.76 o
  -3   8   8       10.14       15.41      3.29 o
  -2   8   8      144.33      163.23      7.16 o
  -1   8   8       10.12       10.60      1.90 o
   0   8   8        8.68       12.82      1.96 o
   1   8   8       18.28       18.60      2.73 o
   2   8   8       95.57       86.37      8.75 o
   3   8   8       42.43       45.64      7.14 o
   4   8   8        0.21        2.75      5.27 o
   5   8   8        0.00       10.08      5.50 o
   6   8   8       12.93       20.84      7.33 o
   7   8   8       39.35       36.42      8.70 o
  -8   9   8       19.01       21.12      7.90 o
  -7   9   8        6.86        0.60      4.35 o
  -6   9   8        0.47       -2.55      2.59 o
  -5   9   8        5.98        7.31      3.12 o
  -4   9   8       80.77       74.11      5.63 o
  -3   9   8        0.73       -1.39      2.38 o
  -2   9   8       17.88       12.96      5.04 o
  -1   9   8       66.13       65.51      4.87 o
   0   9   8        0.01        2.45      2.25 o
   1   9   8       25.41       25.77      3.18 o
   2   9   8       62.44       66.27      3.09 o
   3   9   8        0.68        3.12      2.38 o
   4   9   8        8.52       11.56      3.54 o
   5   9   8       44.03       56.58     10.88 o
   6   9   8       48.57       57.83      6.38 o
   7   9   8        0.29        7.65      3.71 o
  -7  10   8       34.13       43.06      5.23 o
  -6  10   8        1.06        4.19      3.31 o
  -5  10   8       27.76       34.23      5.53 o
  -4  10   8       22.66       24.93      3.90 o
  -3  10   8      116.65      123.83      6.82 o
  -2  10   8       51.64       49.23      4.78 o
  -1  10   8       49.98       42.09      4.24 o
   0  10   8        1.57        4.98      2.60 o
   1  10   8      138.44      146.15      6.02 o
   2  10   8      129.67      134.43      6.28 o
   3  10   8        1.12        3.68      2.19 o
   4  10   8        1.26        7.43      3.70 o
   5  10   8        1.64        7.91      3.58 o
   6  10   8        3.19        8.38      6.64 o
   7  10   8        5.29        6.56      4.04 o
  -7  11   8        0.03       -2.67      2.99 o
  -6  11   8       14.21       21.89      5.10 o
  -5  11   8        8.04        9.35      3.72 o
  -4  11   8        4.83        3.51      2.84 o
  -3  11   8        1.26        1.61      2.47 o
  -2  11   8        9.87       12.12      3.33 o
  -1  11   8       68.82       68.93      6.80 o
   0  11   8        3.49        8.20      2.53 o
   1  11   8       39.94       37.67      3.66 o
   2  11   8        5.97        2.70      2.18 o
   3  11   8       22.23       21.17      4.83 o
   4  11   8        9.82       15.07      3.35 o
   5  11   8        0.78        6.07      5.50 o
   6  11   8        0.02        0.32      3.89 o
  -7  12   8       18.23       19.70      8.25 o
  -6  12   8        2.40        1.09      3.05 o
  -5  12   8        0.23        2.94      2.99 o
  -4  12   8        0.70       -2.47      2.47 o
  -3  12   8       35.26       34.00      4.57 o
  -2  12   8       10.94        6.19      3.14 o
  -1  12   8        4.44        2.17      3.32 o
   0  12   8        5.88        1.09      2.23 o
   1  12   8        3.61        4.03      3.31 o
   2  12   8        0.03        0.72      2.25 o
   3  12   8        0.58        1.93      2.20 o
   4  12   8       33.32       32.50      4.48 o
   5  12   8       34.55       36.70      5.91 o
   6  12   8       22.88       25.79      5.51 o
  -6  13   8        0.38        0.53      3.11 o
  -5  13   8        0.10       -2.51      2.51 o
  -4  13   8        2.16        3.53      2.89 o
  -3  13   8        3.96        6.67      3.06 o
  -2  13   8        9.09       11.15      3.18 o
  -1  13   8        6.70       14.83      4.13 o
   0  13   8       17.85       18.61      4.14 o
   1  13   8       15.65       14.36      2.91 o
   2  13   8       11.32        9.00      2.65 o
   3  13   8        5.96        5.90      2.68 o
   4  13   8        5.47       16.33      3.84 o
   5  13   8        0.18       -0.19      3.07 o
  -5  14   8        5.33       -0.01      2.89 o
  -4  14   8        0.14        3.31      3.91 o
  -3  14   8        3.11        1.02      2.94 o
  -2  14   8        1.29        0.48      3.23 o
  -1  14   8        0.45       -1.29      3.01 o
   0  14   8        6.71        8.13      3.91 o
   1  14   8        0.66       -0.81      2.26 o
   2  14   8        0.90       -0.42      2.35 o
   3  14   8        0.28        1.32      2.68 o
   4  14   8       31.27       34.13      4.79 o
   5  14   8       26.03       34.99      4.82 o
  -5  15   8        0.97       -1.29      3.14 o
  -4  15   8       33.15       37.92      5.48 o
  -3  15   8        3.12        1.81      2.80 o
  -2  15   8        1.97        3.25      3.36 o
  -1  15   8        0.53       -2.60      3.03 o
   0  15   8        4.77        8.69      3.28 o
   1  15   8        0.75       -2.33      2.33 o
   2  15   8        0.10       -0.72      2.48 o
   3  15   8       77.81       87.09      6.51 o
   4  15   8       41.03       42.95      5.24 o
  -4  16   8        0.37       -2.35      4.82 o
  -3  16   8        0.42        0.23      3.04 o
  -2  16   8       17.50       15.29      4.73 o
  -1  16   8        9.10        7.38      5.27 o
   0  16   8        7.92        6.83      3.24 o
   1  16   8        1.79        1.40      2.65 o
   2  16   8        1.21        4.81      2.81 o
   3  16   8        1.94        1.70      3.67 o
  -3  17   8        0.80        2.29      6.18 o
  -2  17   8        3.11       14.34      4.69 o
  -1  17   8       15.78       23.04      5.28 o
   0  17   8        2.70        0.67      2.83 o
   1  17   8        9.10        6.82      3.14 o
   2  17   8        1.70        3.52      2.89 o
  -7   1   9        0.72       -0.37      7.10 o
  -6   1   9        2.07        0.86      4.12 o
  -5   1   9        2.43        2.07      3.23 o
  -4   1   9       41.84       38.42      5.25 o
  -3   1   9        0.74        0.72      3.06 o
  -2   1   9       11.11       11.72      3.55 o
  -1   1   9       56.79       67.10      4.63 o
   0   1   9        1.34        3.46      2.02 o
   1   1   9        2.93        5.38      2.18 o
   2   1   9        5.23        4.61      3.97 o
   3   1   9       20.67       23.01      4.53 o
   4   1   9      151.46      147.44      8.42 o
   5   1   9       20.86       28.62      5.01 o
   6   1   9       40.74       37.28      5.57 o
  -7   2   9       16.87       21.17      6.12 o
  -6   2   9        0.09        2.04      3.46 o
  -5   2   9        7.16       12.18      3.88 o
  -4   2   9        0.20        1.14      3.32 o
  -3   2   9        0.04        1.44      2.83 o
  -2   2   9       15.18       11.21      3.64 o
  -1   2   9        0.19       -1.87      2.11 o
   0   2   9       15.20       13.91      2.30 o
   1   2   9        4.16        4.64      1.94 o
   2   2   9        5.17        7.75      2.31 o
   3   2   9        3.97        8.72      3.64 o
   4   2   9       11.39       15.09      4.81 o
   5   2   9       65.12       59.43      6.16 o
   6   2   9       71.15       77.12      6.87 o
  -7   3   9       17.12       16.73      4.68 o
  -6   3   9       69.34       76.55      8.25 o
  -5   3   9       76.47       90.04     10.54 o
  -4   3   9        2.01        0.23      4.58 o
  -3   3   9        0.68        3.21      4.81 o
  -2   3   9        4.52        3.66      4.81 o
  -1   3   9        3.16       -0.83      2.26 o
   0   3   9        0.44       -0.83      1.92 o
   1   3   9       47.53       45.78      3.17 o
   2   3   9       92.07       93.47      6.37 o
   3   3   9        0.90        6.93      2.62 o
   4   3   9        0.21       -0.01      5.27 o
   5   3   9        0.02        0.92      3.89 o
   6   3   9        4.70        7.36      4.29 o
  -7   4   9        7.86        5.63      3.88 o
  -6   4   9        0.03        1.45      3.32 o
  -5   4   9        1.17        4.41      3.55 o
  -4   4   9       47.34       51.92      6.07 o
  -3   4   9        4.60        5.96      5.04 o
  -2   4   9        1.04        0.04      3.13 o
  -1   4   9        3.17        1.60      2.92 o
   0   4   9        6.79        5.96      2.66 o
   1   4   9       10.28       10.13      3.90 o
   2   4   9       37.35       37.62      5.84 o
   3   4   9        0.04        0.11      3.13 o
   4   4   9        4.31        3.89      5.27 o
   5   4   9       24.69       39.63      8.25 o
   6   4   9       11.21       13.74      6.87 o
  -7   5   9       34.43       25.66      7.56 o
  -6   5   9        9.50       16.86      4.69 o
  -5   5   9       13.01       14.49      7.44 o
  -4   5   9       20.61       16.25      4.17 o
  -3   5   9        1.72        3.56      2.65 o
  -2   5   9        3.99        9.11      2.89 o
  -1   5   9       15.65       12.02      3.06 o
   0   5   9        8.76        9.88      3.08 o
   1   5   9       17.84       17.41      3.38 o
   2   5   9       44.71       50.38      4.53 o
   3   5   9       82.57       84.61      6.88 o
   4   5   9      167.43      178.52     13.98 o
   5   5   9       23.31       22.91      7.33 o
   6   5   9       38.38       41.23      8.48 o
  -6   6   9       23.40       19.93      4.92 o
  -5   6   9        2.46        0.96      3.39 o
  -4   6   9        3.10        2.50      2.95 o
  -3   6   9        0.00        2.23      2.70 o
  -2   6   9       15.39       18.18      3.43 o
  -1   6   9       96.99      106.63      6.12 o
   0   6   9        3.61        0.11      2.48 o
   1   6   9       22.17       29.62      5.76 o
   2   6   9        3.60        5.05      2.73 o
   3   6   9       20.09       21.13      4.60 o
   4   6   9        2.79       -1.83      5.27 o
   5   6   9       20.82       28.86      7.79 o
   6   6   9        3.52       -1.37      5.96 o
  -6   7   9       15.46       21.00      4.95 o
  -5   7   9      111.37      125.95      8.99 o
  -4   7   9       32.20       30.66      4.48 o
  -3   7   9        4.60        4.19      3.44 o
  -2   7   9       12.25       12.83      3.19 o
  -1   7   9       18.02       10.32      3.97 o
   0   7   9       43.95       43.67      4.63 o
   1   7   9       39.01       41.22      4.58 o
   2   7   9       35.50       34.14      4.26 o
   3   7   9        7.13        6.46      3.71 o
   4   7   9        7.51        9.85      6.41 o
   5   7   9        3.65        6.64      6.18 o
  -6   8   9        0.02       -1.31      3.71 o
  -5   8   9       47.81       51.17      5.51 o
  -4   8   9       18.67       18.62      3.83 o
  -3   8   9       10.04       14.72      6.09 o
  -2   8   9       19.56       19.40      3.60 o
  -1   8   9       54.24       57.83      8.25 o
   0   8   9        3.17        6.45      2.90 o
   1   8   9        0.41        2.06      2.75 o
   2   8   9       23.20       18.99      3.65 o
   3   8   9       23.45       19.46      4.73 o
   4   8   9       10.96       16.49      6.64 o
   5   8   9       23.90       33.44      8.25 o
  -5   9   9        1.20        2.78      3.16 o
  -4   9   9       11.57       11.57      3.57 o
  -3   9   9       47.83       54.43      7.91 o
  -2   9   9       11.56       12.57      3.27 o
  -1   9   9       24.83       18.16      4.53 o
   0   9   9       21.11       26.02      4.08 o
   1   9   9        4.83        8.73      2.51 o
   2   9   9        1.29        4.84      2.36 o
   3   9   9        6.33        8.85      2.65 o
   4   9   9        6.85        6.35      3.44 o
   5   9   9       16.15       23.73     10.31 o
  -5  10   9        2.82        1.19      3.26 o
  -4  10   9        3.52        8.71      3.57 o
  -3  10   9       26.76       38.32      4.87 o
  -2  10   9       34.42       31.66      4.40 o
  -1  10   9        1.67        3.56      5.27 o
   0  10   9        9.29       18.43      3.70 o
   1  10   9        4.94        7.14      2.57 o
   2  10   9        7.78       12.09      2.96 o
   3  10   9        6.76        9.83      2.71 o
   4  10   9        7.82       23.77      4.83 o
  -4  11   9        3.78        5.30      3.23 o
  -3  11   9        0.24        1.98      2.99 o
  -2  11   9        6.80       12.90      4.53 o
  -1  11   9        1.05        1.36      3.55 o
   0  11   9       48.59       55.54      5.42 o
   1  11   9        5.31        0.92      2.56 o
   2  11   9        0.58        2.56      2.51 o
   3  11   9        5.75        7.71      2.71 o
   4  11   9        1.69       10.21      6.87 o
  -4  12   9       29.64       33.25      4.85 o
  -3  12   9       14.75       10.57      3.63 o
  -2  12   9       26.69       23.71      5.18 o
  -1  12   9       17.48       24.34      5.12 o
   0  12   9        0.38       -0.24      2.89 o
   1  12   9       16.28       15.89      3.70 o
   2  12   9        2.39        1.09      2.42 o
   3  12   9       12.34       15.55      3.41 o
  -3  13   9       30.00       28.73      4.71 o
  -2  13   9        0.62        0.96      3.68 o
  -1  13   9        1.34        1.92      3.85 o
   0  13   9       44.30       46.18      5.29 o
   1  13   9        0.07        1.46      3.00 o
   2  13   9        2.26        2.48      2.76 o
  -1  14   9        6.85        8.09      3.42 o
   0  14   9        0.04       -0.49      2.85 o
  -4   0  10        6.61        8.02      5.73 o
  -3   0  10        9.17       12.60      5.73 o
  -2   0  10        0.04        0.23      4.58 o
  -1   0  10        2.74        5.52      3.46 o
   0   0  10       32.29       31.98      4.86 o
   1   0  10       10.69        9.49      3.64 o
   2   0  10        0.96        2.98      3.40 o
   3   0  10       20.46       26.57      7.10 o
  -4   1  10        3.14        2.06      5.50 o
  -3   1  10       10.03        7.10      6.18 o
  -2   1  10       10.23       12.33      3.25 o
  -1   1  10       13.84       16.05      2.79 o
   0   1  10        2.83        6.76      2.39 o
   1   1  10        1.89        4.00      2.37 o
   2   1  10        4.85        2.32      2.86 o
   3   1  10        2.69        2.81      3.88 o
  -4   2  10        7.01       15.58      6.41 o
  -3   2  10        4.75        1.60      5.04 o
  -2   2  10        1.53        6.87      5.50 o
  -1   2  10        0.41        0.73      3.32 o
   0   2  10       11.93       20.08      4.45 o
   1   2  10        0.11        5.48      3.46 o
   2   2  10       60.20       54.50      5.99 o
   3   2  10        0.00        3.44      5.50 o
  -4   3  10       47.60       49.71      9.39 o
  -3   3  10       84.09       99.20     11.23 o
  -2   3  10        0.61       -4.58      4.58 o
  -1   3  10       15.32       19.60     10.08 o
   0   3  10       22.33       21.58     10.08 o
   1   3  10        5.42        7.15      5.96 o
   2   3  10        0.20        2.69      3.52 o
   3   3  10        0.38       10.77      6.18 o
  -4   4  10        3.51        2.52      4.58 o
  -3   4  10        0.89        2.84      4.12 o
  -2   4  10       25.39       37.71     10.88 o
  -1   4  10       16.41       17.01      5.38 o
   0   4  10       60.13       61.88      5.37 o
   1   4  10        5.54        3.87      5.27 o
   2   4  10        1.02        3.41      3.63 o
   3   4  10        0.52       -0.92      5.50 o
  -3   5  10       38.42       51.47      8.70 o
  -2   5  10       10.57       17.17      5.27 o
  -1   5  10        5.14        2.91      3.12 o
   0   5  10        4.22        5.77      3.15 o
   1   5  10      139.90      129.47      9.85 o
   2   5  10       38.35       42.74      5.80 o
  -3   6  10       17.96       24.21      5.32 o
  -2   6  10      133.99      146.27      9.79 o
  -1   6  10        0.22        3.38      2.98 o
   0   6  10        6.75       17.54      3.77 o
   1   6  10       48.92       48.88      5.02 o
   2   6  10        1.78        0.92      6.87 o
  -2   7  10        9.81       10.69      7.67 o
  -1   7  10       37.22       39.48      4.91 o
   0   7  10        7.61       12.15      3.50 o
   1   7  10       33.25       26.85      4.23 o
  -1   8  10        0.11        6.10      3.81 o
   0   8  10        6.48        5.61      3.09 o
 
